# Supplementary material for: Aquatic metagenomes implicate Thaumarchaeota in global cobalamin production
Source: ISME J. 2014 Aug 15;9(2):461–71. doi: 10.1038/ismej.2014.142 (PMC4303638; doi:10.1038/ismej.2014.142)
Supplement: Supplementary Table [file ismej2014142x7.xls]

## Sheet: Table_S1
STUDY_NAME	SAMPLE_NAME	Thaumarchaeota	Cyanobacteria	Proteobacteria	Actinobacteria	Bacteroidetes/Chlorobi	Chlamydiae/Verrucomicrobia	Chloroflexi	Euryarchaeota	Firmicutes	Nitrospinae	Nitrospirae	Unassigned	Sample.Type	SAMPLE_VOLUME	VOLUME_UNIT	FILTER_MIN	FILTER_MAX	SAMPLE_DESCRIPTION	SAMPLE_NAME	COMMENTS	TAXON_ID	COLLECTION_START_TIME	COLLECTION_STOP_TIME	BIOMATERIAL_NAME	DESCRIPTION	MATERIAL_ACC	SITE_NAME	LATITUDE	LONGITUDE	ALTITUDE	SITE_DEPTH	SITE_DESCRIPTION	COUNTRY_NAME	REGION	HABITAT_NAME	HOST_TAXON_ID	HOST_DESCRIPTION	HOST_ORGANISM	LIBRARY_ACC	SEQUENCING_METHOD	DNA_TYPE	NUM_OF_READS	MATERIAL_ID	chlorophyll.density.sample.month....ug.kg.	sample.depth....m.	leg	chlorophyll.density.annual....ug.l.	salinity....psu.
Microbial_Initiative_in_Low_Oxygen_areas_off_Concepcion_and_Oregon	CAM_SMPL_002290 Microbial_Initiative_in_Low_Oxygen_areas_off_Concepcion_and_Oregon	0.809153	0.00411899	0.124943	0	0.0105263	0	0	0.001373	0.00503432	0.0100686	0	0.0251716	metagenome	NA	NA	NA	NA	NA	MLC16 85 m	NA	NA	2010-09-01	2010-09-01	MLC16 85 m	NA	CAM_BM_002310	Station 18	-36.513	-73.129	NA	80	Coastal station off Concepcion, Chile	CHILE	Eastern Subtropical South Pacific	marine habitat	NA	NA	NA	CAM_LIB_001054	pyrosequencing (454)	gDNA	1544061	2794	NA	NA	NA	NA	34.53
Microbial_Initiative_in_Low_Oxygen_areas_off_Concepcion_and_Oregon	CAM_SMPL_002288 Microbial_Initiative_in_Low_Oxygen_areas_off_Concepcion_and_Oregon	0.785917	0.0056899	0.162162	0	0.00142248	0.00213371	0	0.00284495	0.00426743	0.0142248	0	0.0142248	metagenome	NA	NA	NA	NA	NA	MLC16 50 m	NA	NA	2010-09-01	2010-09-01	MLC16 50 m	NA	CAM_BM_002308	Station 18	-36.513	-73.129	NA	50	Coastal station off Concepcion, Chile	CHILE	Eastern Subtropical South Pacific	marine habitat	NA	NA	NA	CAM_LIB_001052	pyrosequencing (454)	gDNA	1422669	2792	NA	NA	NA	NA	34.39
Western_Channel_Observatory_Microbial_Metagenomic_Study	WESTERNCHANNELOMM_SMPL_JAN_DAY Western_Channel_Observatory_Microbial_Metagenomic_Study	0.734807	0.0220994	0.179558	0.00552486	0.0220994	0	0	0.00276243	0.00552486	0	0	0	metagenome	NA	NA	0.22	NA	Jan Day gDNA	WESTERNCHANNELOMM_SMPL_JAN_DAY	NA	NA	2008-01-28 15:38:00	2008-01-28 15:38:00	WESTERNCHANNELOMM_SITE_JAN_DAY	NA	WESTERNCHANNELOMM_SITE_JAN_DAY	Western Channel	50.2517	-4.20889	NA	2	saline water	UNITED KINGDOM	NA	saline water	NA	NA	NA	WESTERNCHANNELOMM_LIB_JAN_DAY	pyrosequencing (454)	gDNA	826289	462	NA	2	NA	NA	33.3
Microbial_Initiative_in_Low_Oxygen_areas_off_Concepcion_and_Oregon	CAM_SMPL_002284 Microbial_Initiative_in_Low_Oxygen_areas_off_Concepcion_and_Oregon	0.706452	0.0129032	0.203226	0.00322581	0.0483871	0	0	0	0.00322581	0.0129032	0.00322581	0.00322581	metagenome	NA	NA	NA	NA	NA	MLC08 60 m	NA	NA	2009-08-31	2009-08-31	MLC08 60 m	NA	CAM_BM_002304	Station 18	-36.513	-73.129	NA	60	Coastal station off Concepcion, Chile	CHILE	Eastern Subtropical South Pacific	marine habitat	NA	NA	NA	CAM_LIB_001048	pyrosequencing (454)	gDNA	278573	2788	NA	NA	NA	NA	34.24
Antarctica_Aquatic_Microbial_Metagenome	CAM_SMPL_SRA022176 Antarctica_Aquatic_Microbial_Metagenome	0.69379	0.00428266	0.213062	0	0.00107066	0.00214133	0.0117773	0.00428266	0.0417559	0.00321199	0.00107066	0.00321199	metagenome	230	L	0.1	0.8	0.1um sequencing	Station_365 -- 0.1 um	NA	256318	2008-01-23 10:02:00	2008-01-23 10:02:00	GSXX0000365	NA	CAM_BM_GSXX0000365	Station 365	-56.6967	141.875	NA	3693	marine habitat		Open Ocean Transect, Deep sample	marine habitat	NA	NA	NA	CAM_LIB_GS365ANTRC0P1UM-4F-01-756	pyrosequencing (454)	gDNA	666409	1307	NA	3693	NA	NA	34.69
Antarctica_Aquatic_Microbial_Metagenome	CAM_SMPL_SRA022170 Antarctica_Aquatic_Microbial_Metagenome	0.677365	0.00168919	0.283784	0	0	0	0	0.00168919	0.00506757	0.00844595	0	0.0219595	metagenome	225	L	0.1	0.8	0.1um sequencing	Station_361 -- 0.1 um	NA	256318	2008-01-14 08:11:00	2008-01-14 08:11:00	GSXX0000361	NA	CAM_BM_GSXX0000361	Station 361	-66.4727	140.538	NA	1170	marine habitat		CEAMARC-70, 16 miles from Antarctica coast	marine habitat	NA	NA	NA	CAM_LIB_GS361ANTRC0P1UM-4F-01-709	pyrosequencing (454)	gDNA	575147	1295	NA	1170	NA	NA	34.56
Western_Channel_Observatory_Microbial_Metagenomic_Study	WESTERNCHANNELOMM_SMPL_JAN_DAY_PF Western_Channel_Observatory_Microbial_Metagenomic_Study	0.675	0.025	0.245	0	0.01	0.005	0	0.005	0.015	0.01	0	0	metagenome	NA	NA	0.22	NA	Jan Day prefilter gDNA	WESTERNCHANNELOMM_SMPL_JAN_DAY_PF	NA	NA	2008-01-28 15:38:00	2008-01-28 15:38:00	WESTERNCHANNELOMM_SITE_JAN_DAY_PF	NA	WESTERNCHANNELOMM_SITE_JAN_DAY_PF	Western Channel	50.2517	-4.20889	NA	2	saline water	UNITED KINGDOM	NA	saline water	NA	NA	NA	WESTERNCHANNELOMM_LIB_JAN_DAY_PF	pyrosequencing (454)	gDNA	616791	460	NA	2	NA	NA	33.3
ALOHA	HF_SMPL_HOT179_500M_SG ALOHA	0.669323	0.00398406	0.175299	0	0.0119522	0.00796813	0.0278884	0.00398406	0.0438247	0.0239044	0.00398406	0	metagenome	NA	NA	0.22	1.6	HOT179_500m_Shotgun	HF_SMPL_HOT179_500M_SG	NA	NA	2006-03-09 12:00:00	2006-03-09 12:00:00	HF_SITE_HOT179_500M_SG	NA	HF_SITE_HOT179_500M_SG	North Pacific Subtropical Gyre	22.73	-158.03	NA	500	upper euphotic	UNITED STATES	Hawaii Ocean Time-series Station ALOHA 500m	saline water	NA	NA	NA	HF_LIB_HOT179_500M_SG	dideoxysequencing (Sanger)	gDNA	139430	699	NA	500	NA	NA	NA
Polar_Metagenome (Arctic Metagenome)	ERR071289 __Polar_Metagenome	0.662069	0.00344828	0.301724	0.00689655	0.00517241	0.00172414	0	0.00344828	0.00517241	0.00517241	0	0	metagenome	NA	NA	0.2	NA	Polar_metagenome	ERR071289.3	NA	NA	00:00.0	00:00.0	NA	NA	NA	29D	71.0386	-123.911	NA	65	Polar	NA	NA	NA	NA	NA	NA	NA	pyrosequencing (454)	gDNA	520372	NA	NA	65	NA	NA	NA
Antarctica_Aquatic_Microbial_Metagenome	CAM_SMPL_SRA022137 Antarctica_Aquatic_Microbial_Metagenome	0.659184	0.00612245	0.312245	0.00612245	0.00408163	0	0	0	0	0.00204082	0	0.00816327	metagenome	NA	L	0.1	0.8	0.1um sequencing	Station_390 -- 0.1 um	NA	256318	2008-10-30 09:44:00	2008-10-30 09:44:00	GSXX0000390	NA	CAM_BM_GSXX0000390	Station 390	-64.831	80.724	NA	1	marine habitat		Southern Ocean	marine habitat	NA	NA	NA	CAM_LIB_GS390-4F-01-859	pyrosequencing (454)	gDNA	526779	1361	NA	1	NA	NA	34.3
Microbial_Initiative_in_Low_Oxygen_areas_off_Concepcion_and_Oregon	CAM_SMPL_002286 Microbial_Initiative_in_Low_Oxygen_areas_off_Concepcion_and_Oregon	0.653333	0.00533333	0.277333	0.00266667	0.00533333	0.00266667	0.00266667	0	0.00266667	0.008	0.00266667	0.032	metagenome	NA	NA	NA	NA	NA	MLC08 85 m	NA	NA	2009-08-31	2009-08-31	MLC08 85 m	NA	CAM_BM_002306	Station 18	-36.513	-73.129	NA	85	Coastal station off Concepcion, Chile	CHILE	Eastern Subtropical South Pacific	marine habitat	NA	NA	NA	CAM_LIB_001050	pyrosequencing (454)	gDNA	284528	2790	NA	NA	NA	NA	34.62
Botany_Bay	CAM_SMPL_001691 Botany_Bay	0.638614	0.158416	0.153465	0.0049505	0	0	0	0.00990099	0	0	0	0.0148515	metagenome	NA		NA	NA		Sty-A	NA	NA	2009-08-01 10:00:00	2009-08-01 10:00:00	Sty-A	NA	CAM_BM_001751	Palm Island	-33.983	151.233	NA	7		AUSTRALIA	Great Barrier Reef	marine habitat	NA			CAM_LIB_000869	pyrosequencing (454)	gDNA	626364	NA	NA	NA	NA	NA	NA
Microbial_Initiative_in_Low_Oxygen_areas_off_Concepcion_and_Oregon	CAM_SMPL_002285 Microbial_Initiative_in_Low_Oxygen_areas_off_Concepcion_and_Oregon	0.625683	0.00819672	0.270492	0.00819672	0.0218579	0	0.00273224	0	0.0136612	0.010929	0.00273224	0.0327869	metagenome	NA	NA	NA	NA	NA	MLC08 70 m	NA	NA	2009-08-31	2009-08-31	MLC08 70 m	NA	CAM_BM_002305	Station 18	-36.513	-73.129	NA	70	Coastal station off Concepcion, Chile	CHILE	Eastern Subtropical South Pacific	marine habitat	NA	NA	NA	CAM_LIB_001049	pyrosequencing (454)	gDNA	372203	2789	NA	NA	NA	NA	34.59
Antarctica_Aquatic_Microbial_Metagenome	CAM_SMPL_SRA022108 Antarctica_Aquatic_Microbial_Metagenome	0.625	0	0.166667	0	0.0416667	0	0	0	0.125	0	0	0.0416667	metagenome	230	L	3	200	MID barcoded 0.8um and 3.0um filters from the same station	Station_365 -- 3.0 um	NA	256318	2008-01-23 10:02:00	2008-01-23 10:02:00	GSXX0000365	NA	CAM_BM_GSXX0000365	Station 365	-56.6967	141.875	NA	3693	marine habitat		Open Ocean Transect, Deep sample	marine habitat	NA	NA	NA	CAM_LIB_GS365LG-BF-A1B-01-634	pyrosequencing (454)	gDNA	115204	1307	NA	3693	NA	NA	34.69
Microbial_Initiative_in_Low_Oxygen_areas_off_Concepcion_and_Oregon	CAM_SMPL_001754 Microbial_Initiative_in_Low_Oxygen_areas_off_Concepcion_and_Oregon	0.610502	0.00115407	0.345066	0.00288517	0.00750144	0.00115407	0.000577034	0	0.00577034	0.0138488	0	0.00923254	metagenome	NA	NA	0.2	20	NA	10 Aug 2010 70 m metagenome	NA	NA	2010-08-10	2010-08-10	BBLAug10.2010	NA	CAM_BM_001814	SH-70 (Strawberry Hill, 70 m depth)	44.25	-124.233	NA	70		UNITED STATES	Oregon Coast	marine habitat	NA	NA	NA	CAM_LIB_000924	pyrosequencing (454)	gDNA	1643161	2314	NA	NA	NA	NA	33.906
Western_Channel_Observatory_Microbial_Metagenomic_Study	WESTERNCHANNELOMM_SMPL_JAN_NIGHT_PF Western_Channel_Observatory_Microbial_Metagenomic_Study	0.608828	0.00913242	0.342466	0	0.0106545	0	0	0.00456621	0.00608828	0.00152207	0	0.0121766	metagenome	NA	NA	0.22	NA	Jan Night prefilter gDNA	WESTERNCHANNELOMM_SMPL_JAN_NIGHT_PF	NA	NA	2008-01-28 19:30:00	2008-01-28 19:30:00	WESTERNCHANNELOMM_SITE_JAN_NIGHT_PF	NA	WESTERNCHANNELOMM_SITE_JAN_NIGHT_PF	Western Channel	50.2611	-4.24361	NA	2	saline water	UNITED KINGDOM	NA	saline water	NA	NA	NA	WESTERNCHANNELOMM_LIB_JAN_NIGHT_PF	pyrosequencing (454)	gDNA	784822	458	NA	2	NA	NA	34.2
Guaymas_Basin	CAM_S_465 Guaymas_Basin	0.608563	0.00917431	0.318043	0.0030581	0.0183486	0	0	0	0.0152905	0.0214067	0.00611621	0	metagenome	10	L	NA	0.2	NA	GD10	NA	NA	2005-08-03	2005-08-03	NA	NA	CAM_BM_465	NA	26.38	-110.728	NA	2771	saline water	NA	NA	saline water	NA	NA	NA	CAM_LIB_A00005	pyrosequencing (454)	gDNA	462850	925	NA	1900	NA	NA	NA
Antarctica_Aquatic_Microbial_Metagenome	CAM_SMPL_SRA022161 Antarctica_Aquatic_Microbial_Metagenome	0.587927	0.00524934	0.317585	0.00787402	0.00787402	0	0.00262467	0.00262467	0.0131234	0.0104987	0	0.0367454	metagenome	230	L	0.1	0.8	0.1um sequencing	Station_356 -- 0.1 um	NA	256318	2008-01-03 05:55:00	2008-01-03 05:55:00	GSXX0000356	NA	CAM_BM_GSXX0000356	Station 356	-66.7617	144.334	NA	890	marine habitat		CEAMARC-59- Deep sample	marine habitat	NA	NA	NA	CAM_LIB_GS356ANTRC0P1UM-4F-01-720	pyrosequencing (454)	gDNA	523258	1280	NA	890	NA	NA	NA
Microbial_Initiative_in_Low_Oxygen_areas_off_Concepcion_and_Oregon	CAM_SMPL_002273 Microbial_Initiative_in_Low_Oxygen_areas_off_Concepcion_and_Oregon	0.560694	0	0.277457	0	0.0867052	0	0	0.00578035	0.00578035	0.0462428	0	0.017341	metagenome	NA	NA	NA	NA	NA	MLC16 85 m	NA	NA	2010-09-01	2010-09-01	MLC16 85 m	NA	CAM_BM_002293	Station 18	-36.513	-73.129	NA	80	Coastal station off Concepcion, Chile	CHILE	Eastern Subtropical South Pacific	marine habitat	NA	NA	NA	CAM_LIB_001038	pyrosequencing (454)	cDNA	1192123	2777	NA	NA	NA	NA	34.53
Microbial_Initiative_in_Low_Oxygen_areas_off_Concepcion_and_Oregon	CAM_SMPL_001742 Microbial_Initiative_in_Low_Oxygen_areas_off_Concepcion_and_Oregon	0.557632	0.000778816	0.404206	0.000778816	0.00389408	0.00233645	0.000778816	0.00155763	0.00545171	0.0109034	0	0.00623053	metagenome	NA	NA	0.2	20	NA	30 July 2009 70 m metagenome	NA	NA	2009-07-30	2009-07-30	BBLJuly30.2009	NA	CAM_BM_001802	SH-70 (Strawberry Hill, 70 m depth)	44.25	-124.233	NA	70		UNITED STATES	Oregon Coast	marine habitat	NA	NA	NA	CAM_LIB_000912	pyrosequencing (454)	gDNA	1386629	2302	NA	NA	NA	NA	33.8931
Botany_Bay	CAM_SMPL_001693 Botany_Bay	0.553571	0.142857	0.232143	0	0	0	0	0	0	0	0.0178571	0.0178571	metagenome	NA		NA	NA		Sty-C	NA	NA	2009-08-01 10:00:00	2009-08-01 10:00:00	Sty-C	NA	CAM_BM_001753	Palm Island	-33.983	151.233	NA	7		AUSTRALIA	Great Barrier Reef	marine habitat	NA			CAM_LIB_000871	pyrosequencing (454)	gDNA	505997	NA	NA	NA	NA	NA	NA
Antarctica_Aquatic_Microbial_Metagenome	CAM_SMPL_SRA022158 Antarctica_Aquatic_Microbial_Metagenome	0.551095	0	0.408759	0.00729927	0	0	0	0	0.00729927	0.00729927	0	0.0182482	metagenome	210	L	0.1	0.8	0.1um sequencing	Station_354 -- 0.1 um	NA	256318	2007-12-30 22:05:00	2007-12-30 22:05:00	GSXX0000354	NA	CAM_BM_GSXX0000354	Station 354	-67.0682	145.202	NA	1320	marine habitat		CEAMARC-49A. Deep sample 1nm from Mertz Glacier	marine habitat	NA	NA	NA	CAM_LIB_GS354ANTRC0P1UM-4F-01-723	pyrosequencing (454)	gDNA	637203	1274	NA	1320	NA	NA	34.7
Guaymas_Basin	CAM_S_469 Guaymas_Basin	0.538732	0	0.382042	0.0123239	0.0369718	0.00352113	0.00176056	0.00176056	0.0158451	0.00176056	0	0	metagenome	10	L	NA	0.2	NA	GD2	NA	NA	2004-07-11	2004-07-11	NA	NA	CAM_BM_469	NA	27.0167	-111.415	NA	2040	hydrothermal vent	NA	NA	hydrothermal vent	NA	NA	NA	CAM_LIB_A00003	pyrosequencing (454)	gDNA	616464	921	NA	1775	NA	NA	NA
Microbial_Initiative_in_Low_Oxygen_areas_off_Concepcion_and_Oregon	CAM_SMPL_002268 Microbial_Initiative_in_Low_Oxygen_areas_off_Concepcion_and_Oregon	0.530364	0.0323887	0.287449	0	0.0323887	0.00404858	0.00404858	0	0.0283401	0.0323887	0.00404858	0.0242915	metagenome	NA	NA	NA	NA	NA	MLC08 70 m	NA	NA	2009-08-31	2009-08-31	MLC08 70 m	NA	CAM_BM_002288	Station 18	-36.513	-73.129	NA	70	Coastal station off Concepcion, Chile	CHILE	Eastern Subtropical South Pacific	marine habitat	NA	NA	NA	CAM_LIB_001033	pyrosequencing (454)	cDNA	808156	2772	NA	NA	NA	NA	34.59
Global_Ocean_Sampling	JCVI_SMPL_1103283000015 Global_Ocean_Sampling	0.515152	0.0151515	0.424242	0.0151515	0.030303	0	0	0	0	0	0	0	metagenome	NA	NA	0.1	0.8	GS009 - Block Island, NY	GS009	NA	NA	2003-11-17 10:30:00	2003-11-17 10:30:00	JCVI_SITE_GS009	NA	JCVI_SITE_GS009	Block Island, NY	41.0911	-71.6022	NA	1	Coastal	UNITED STATES	North American East Coast	saline water	NA	NA	NA	JCVI_LIB_GS-09-01-01-1P2-1P4KB	dideoxysequencing (Sanger)	gDNA	79303	48	4	1	2nd leg	2.48	31
Global_Ocean_Sampling	JCVI_SMPL_1103283000026 Global_Ocean_Sampling	0.509677	0.0645161	0.129032	0.264516	0	0.00645161	0	0	0.00645161	0	0	0.00645161	metagenome	NA	NA	0.1	0.8	GS020 - Lake Gatun	GS020	NA	NA	2004-01-15 10:24:00	2004-01-15 10:24:00	JCVI_SITE_GS020	NA	JCVI_SITE_GS020	Lake Gatun	9.16444	-79.8361	NA	2	Fresh Water	PANAMA	Panama Canal	freshwater habitat	NA	NA	NA	JCVI_LIB_GS-20-01-01-1P3-1P8KB	dideoxysequencing (Sanger)	gDNA	296355	59	NA	2	3rd leg	NA	0.1
Microbial_Initiative_in_Low_Oxygen_areas_off_Concepcion_and_Oregon	CAM_SMPL_002280 Microbial_Initiative_in_Low_Oxygen_areas_off_Concepcion_and_Oregon	0.509202	0.00613497	0.395706	0.00306748	0.0122699	0	0	0.00613497	0.00306748	0.0122699	0	0.0368098	metagenome	NA	NA	NA	NA	NA	MLC03 35 m	NA	NA	2009-03-24	2009-03-24	MLC03 35 m	NA	CAM_BM_002300	Station 18	-36.513	-73.129	NA	34	Coastal station off Concepcion, Chile	CHILE	Eastern Subtropical South Pacific	marine habitat	NA	NA	NA	CAM_LIB_001044	pyrosequencing (454)	gDNA	517392	2784	NA	NA	NA	NA	34.56
Microbial_Initiative_in_Low_Oxygen_areas_off_Concepcion_and_Oregon	CAM_SMPL_002289 Microbial_Initiative_in_Low_Oxygen_areas_off_Concepcion_and_Oregon	0.5064	0.0072	0.3496	0.0056	0.02	0.0048	0.0016	0.0032	0.0112	0.0536	0	0.0288	metagenome	NA	NA	NA	NA	NA	MLC16 65 m	NA	NA	2010-09-01	2010-09-01	MLC16 65 m	NA	CAM_BM_002309	Station 18	-36.513	-73.129	NA	65	Coastal station off Concepcion, Chile	CHILE	Eastern Subtropical South Pacific	marine habitat	NA	NA	NA	CAM_LIB_001053	pyrosequencing (454)	gDNA	1466953	2793	NA	NA	NA	NA	34.48
Mediterranean_Bathypelagic_Habitat_Metagenome	DEEPMED_SMPL_KM3_20041117 Mediterranean_Bathypelagic_Habitat_Metagenome	0.5	0	0.285714	0	0	0	0	0.0714286	0	0.142857	0	0	metagenome	NA	NA	0.22	5	DEEPMED - Mediterranean Bathypelagic Habitat	DEEPMED	NA	NA	2004-11-17	2004-11-17	DEEPMED_SITE_KM3_20041117	NA	DEEPMED_SITE_KM3_20041117	Ionian Km3 station	36.5106	15.6769	NA	3010	Warm Bathypelagic	ITALY	Mediterranean Sea	saline water	NA	NA	NA	DEEPMED_LIB_PCR_KM3_20041117	PCR	gDNA	43	27	NA	3010	NA	NA	38.75
Antarctica_Aquatic_Microbial_Metagenome	CAM_SMPL_SRA022092 Antarctica_Aquatic_Microbial_Metagenome	0.482927	0.00487805	0.458537	0.0097561	0.0097561	0.00243902	0	0.00243902	0.00243902	0.00487805	0	0.0219512	metagenome	500	L	0.1	0.8	0.1um sequencing	Station_353 -- 0.1 um	NA	256318	2007-12-30 12:05:00	2007-12-30 12:05:00	GSXX0000353	NA	CAM_BM_GSXX0000353	Station 353	-67.0521	144.669	NA	2	marine habitat		CEAMARC-47 2nm from Antarctica and 9.5nm from Mertz Glacier	marine habitat	NA	NA	NA	CAM_LIB_GS353ANTRC0P1UM-4F-01-744	pyrosequencing (454)	gDNA	562136	1271	NA	2	NA	NA	34.4
Guaymas_Basin	CAM_S_462 Guaymas_Basin	0.455331	0.00288184	0.455331	0.00864553	0.0230548	0.00288184	0.00576369	0.00864553	0.0172911	0.00864553	0	0	metagenome	10	L	NA	0.2	NA	GD9	NA	NA	2004-07-17	2004-07-17	NA	NA	CAM_BM_462	NA	27.506	-111.347	NA	2060	saline water	NA	NA	saline water	NA	NA	NA	CAM_LIB_A00004	pyrosequencing (454)	gDNA	421004	928	NA	1597	NA	NA	NA
Guaymas_Basin	CAM_S_466 Guaymas_Basin	0.447861	0.0013369	0.483957	0.0040107	0.00668449	0.0106952	0.00534759	0.00668449	0.0106952	0.0106952	0	0	metagenome	10	L	NA	0.2	NA	GD1	NA	NA	2004-07-18	2004-07-18	NA	NA	CAM_BM_466	NA	27.0182	-111.418	NA	2040	hydrothermal vent	NA	NA	hydrothermal vent	NA	NA	NA	CAM_LIB_A00002	pyrosequencing (454)	gDNA	640069	924	NA	1996	NA	NA	NA
Microbial_Initiative_in_Low_Oxygen_areas_off_Concepcion_and_Oregon	CAM_SMPL_002263 Microbial_Initiative_in_Low_Oxygen_areas_off_Concepcion_and_Oregon	0.446809	0	0.489362	0.0212766	0	0	0	0	0.0212766	0.0212766	0	0	metagenome	NA	NA	NA	NA	NA	MLC03 35 m	NA	NA	2009-03-24	2009-03-24	MLC03 35 m	NA	CAM_BM_002283	Station 18	-36.513	-73.129	NA	34	Coastal station off Concepcion, Chile	CHILE	Eastern Subtropical South Pacific	marine habitat	NA	NA	NA	CAM_LIB_001028	pyrosequencing (454)	cDNA	554836	2767	NA	NA	NA	NA	34.56
Global_Ocean_Sampling	JCVI_SMPL_1103283000003 Global_Ocean_Sampling	0.433071	0.0669291	0.425197	0	0.015748	0	0.00393701	0	0.019685	0	0	0.00787402	metagenome	NA	NA	0.22	0.8	GS000c - Sargasso Station 3	GS000c	NA	NA	2003-02-25 13:00:00	2003-02-25 13:00:00	JCVI_SITE_GS000_S03	NA	JCVI_SITE_GS000_S03	Sargasso Stations 3	32.1748	-64.0102	NA	5	Open Ocean	BERMUDA	Sargasso Sea	saline water	NA	NA	NA	JCVI_LIB_GS-00c-01-01-9P0KB-T13751	dideoxysequencing (Sanger)	gDNA	192643	85	0.17	5		0.07	36.7
Bermuda_Oceanic_Microbial_Observatory_Course	CAM_S_595 Bermuda_Oceanic_Microbial_Observatory_Course	0.419565	0.141304	0.295652	0.00434783	0.00217391	0.00652174	0.0217391	0.0108696	0.0586957	0.0108696	0	0.0108696	metagenome	60	L	0.2	NA	MG-RAST 4449104.3	MGMO-09-3_010m	NA	NA	2009-10-03 14:30:00	2009-10-03 14:30:00	NA	NA	CAM_BM_595	NA	32.1694	-64.5056	NA	10	NA	NA	NA	marine habitat	NA	NA	NA	CAM_LIB_000376	pyrosequencing (454)	gDNA	665542	1846	NA	NA	NA	NA	36.641
Microbial_Initiative_in_Low_Oxygen_areas_off_Concepcion_and_Oregon	CAM_SMPL_001741 Microbial_Initiative_in_Low_Oxygen_areas_off_Concepcion_and_Oregon	0.415328	0.00618047	0.478368	0.00123609	0.0173053	0.0160692	0	0.00123609	0.00741656	0.0210136	0	0.00618047	metagenome	NA	NA	0.2	20	NA	30 July 2009 Meso metagenome	NA	NA	2009-07-30	2009-07-30	BBLTranJuly30.2009	NA	CAM_BM_001801	SH-70 (Strawberry Hill, 70 m depth)	44.25	-124.233	NA	55		UNITED STATES	Oregon Coast	marine habitat	NA	NA	NA	CAM_LIB_000911	pyrosequencing (454)	gDNA	1380641	2301	NA	NA	NA	NA	33.8893
Microbial_Initiative_in_Low_Oxygen_areas_off_Concepcion_and_Oregon	CAM_SMPL_002269 Microbial_Initiative_in_Low_Oxygen_areas_off_Concepcion_and_Oregon	0.408163	0.0204082	0.336735	0	0.122449	0	0	0	0.0102041	0.0714286	0	0.0204082	metagenome	NA	NA	NA	NA	NA	MLC08 85 m	NA	NA	2009-08-31	2009-08-31	MLC08 85 m	NA	CAM_BM_002289	Station 18	-36.513	-73.129	NA	85	Coastal station off Concepcion, Chile	CHILE	Eastern Subtropical South Pacific	marine habitat	NA	NA	NA	CAM_LIB_001034	pyrosequencing (454)	cDNA	466856	2773	NA	NA	NA	NA	34.62
Botany_Bay	CAM_SMPL_001692 Botany_Bay	0.4	0.35	0.15	0.025	0	0	0	0	0	0	0	0.05	metagenome	NA		NA	NA		Sty-B	NA	NA	2009-08-01 10:00:00	2009-08-01 10:00:00	Sty-B	NA	CAM_BM_001752	Palm Island	-33.983	151.233	NA	7		AUSTRALIA	Great Barrier Reef	marine habitat	NA			CAM_LIB_000870	pyrosequencing (454)	gDNA	460740	NA	NA	NA	NA	NA	NA
Microbial_Initiative_in_Low_Oxygen_areas_off_Concepcion_and_Oregon	CAM_SMPL_001770 Microbial_Initiative_in_Low_Oxygen_areas_off_Concepcion_and_Oregon	0.389831	0	0.423729	0	0.135593	0	0	0	0.0169492	0	0	0	metagenome	NA	NA	0.2	20	NA	10 Aug 2010 70 m transcriptome	NA	NA	2010-08-10	2010-08-10	BBLAug10.2010	NA	CAM_BM_001814	SH-70 (Strawberry Hill, 70 m depth)	44.25	-124.233	NA	70		UNITED STATES	Oregon Coast	marine habitat	NA	NA	NA	CAM_LIB_000940	pyrosequencing (454)	cDNA	1161353	2314	NA	NA	NA	NA	33.906
Microbial_Initiative_in_Low_Oxygen_areas_off_Concepcion_and_Oregon	CAM_SMPL_002276 Microbial_Initiative_in_Low_Oxygen_areas_off_Concepcion_and_Oregon	0.368421	0	0.526316	0	0.0263158	0.0131579	0	0	0.0131579	0	0	0.0394737	metagenome	NA	NA	NA	NA	NA	MLC23 50 m	NA	NA	2011-03-30	2011-03-30	MLC23 50 m	NA	CAM_BM_002296	Station 18	-36.513	-73.129	NA	50	Coastal station off Concepcion, Chile	CHILE	Eastern Subtropical South Pacific	marine habitat	NA	NA	NA	CAM_LIB_001041	pyrosequencing (454)	cDNA	1110261	2780	NA	NA	NA	NA	34.65
Microbial_Initiative_in_Low_Oxygen_areas_off_Concepcion_and_Oregon	CAM_SMPL_002291 Microbial_Initiative_in_Low_Oxygen_areas_off_Concepcion_and_Oregon	0.352423	0.103524	0.442731	0.00660793	0.00220264	0.00440529	0.00220264	0	0	0.0176211	0	0.0330396	metagenome	NA	NA	NA	NA	NA	MLC23 5 m	NA	NA	2011-03-30	2011-03-30	MLC23 5 m	NA	CAM_BM_002311	Station 18	-36.513	-73.129	NA	5	Coastal station off Concepcion, Chile	CHILE	Eastern Subtropical South Pacific	marine habitat	NA	NA	NA	CAM_LIB_001055	pyrosequencing (454)	gDNA	1235103	2795	NA	NA	NA	NA	34.51
Antarctica_Aquatic_Microbial_Metagenome	CAM_SMPL_SRA022093 Antarctica_Aquatic_Microbial_Metagenome	0.342975	0.00413223	0.595041	0.0165289	0	0.00413223	0	0	0.0165289	0.0123967	0	0.00413223	metagenome	210	L	3	200	3.0um sequencing	Station_354 -- 3 um	NA	256318	2007-12-30 22:05:00	2007-12-30 22:05:00	GSXX0000354	NA	CAM_BM_GSXX0000354	Station 354	-67.0682	145.202	NA	1320	marine habitat		CEAMARC-49A. Deep sample 1nm from Mertz Glacier	marine habitat	NA	NA	NA	CAM_LIB_GS354LG-4F-01-751	pyrosequencing (454)	gDNA	428650	1274	NA	1320	NA	NA	34.7
Yellowstone_Lake_Genetic_and_Gene_Diversity_in_a_Freshwater_Lake	CAM_SMPL_001079 Yellowstone_Lake_Genetic_and_Gene_Diversity_in_a_Freshwater_Lake	0.34127	0	0.325397	0.15873	0.00793651	0.0238095	0	0.00793651	0.0634921	0	0.00793651	0	metagenome	NA	NA	NA	NA	NA	370: West Thumb Deep Mixing	NA	410657	NA	NA	370: West Thumb Deep Mixing	NA	CAM_BM_001150	NA	NA	NA	NA	NA					NA	NA	NA	CAM_LIB_000310	pyrosequencing (454)	gDNA	627640	1786	NA	NA	NA	NA	NA
Antarctica_Aquatic_Microbial_Metagenome	CAM_SMPL_SRA022134 Antarctica_Aquatic_Microbial_Metagenome	0.338308	0.0199005	0.626866	0	0	0	0	0.00497512	0	0	0	0.00995025	metagenome	NA	L	0.1	0.8	0.1um sequencing	Station_388 -- 0.1 um	NA	256318	2008-10-20 09:30:00	2008-10-20 09:30:00	GSXX0000388	NA	CAM_BM_GSXX0000388	Station 388	-63.818	115.173	NA	1	marine habitat		Southern Ocean	marine habitat	NA	NA	NA	CAM_LIB_GS388-4F-01-758	pyrosequencing (454)	gDNA	492900	1355	NA	1	NA	NA	NA
Yellowstone_Lake_Genetic_and_Gene_Diversity_in_a_Freshwater_Lake	CAM_SMPL_001083 Yellowstone_Lake_Genetic_and_Gene_Diversity_in_a_Freshwater_Lake	0.333333	0.0333333	0.433333	0.1	0	0	0	0	0.0666667	0	0	0.0333333	metagenome	NA	NA	NA	NA	NA	369: West Thumb Deep Vent	NA	410657	NA	NA	369: West Thumb Deep Vent	NA	CAM_BM_001149	NA	44.4	-110.517	NA	52.3	hot spring	UNITED STATES	Yellowstone lakes, USA	hot spring	NA	NA	NA	CAM_LIB_000314	pyrosequencing (454)	gDNA	347589	1785	NA	NA	NA	NA	NA
Microbial_Initiative_in_Low_Oxygen_areas_off_Concepcion_and_Oregon	CAM_SMPL_002292 Microbial_Initiative_in_Low_Oxygen_areas_off_Concepcion_and_Oregon	0.327684	0.0381356	0.50565	0.00141243	0.0211864	0.00847458	0	0.00141243	0.00706215	0.00564972	0	0.0706215	metagenome	NA	NA	NA	NA	NA	MLC23 25 m	NA	NA	2011-03-30	2011-03-30	MLC23 25 m	NA	CAM_BM_002312	Station 18	-36.513	-73.129	NA	25	Coastal station off Concepcion, Chile	CHILE	Eastern Subtropical South Pacific	marine habitat	NA	NA	NA	CAM_LIB_001056	pyrosequencing (454)	gDNA	1343745	2796	NA	NA	NA	NA	34.58
Guaymas_Basin	CAM_S_468 Guaymas_Basin	0.30303	0	0.484848	0	0.0909091	0.030303	0	0	0.030303	0	0	0	metagenome	10	L	NA	0.2	NA	GD5	NA	NA	2005-02-05	2005-02-05	NA	NA	CAM_BM_468	NA	27.0458	-111.382	NA	2771	hydrothermal vent	NA	NA	hydrothermal vent	NA	NA	NA	CAM_LIB_A00006	pyrosequencing (454)	cDNA	758433	922	NA	1963	NA	NA	NA
Botany_Bay	CAM_SMPL_SRA022056 Botany_Bay	0.298633	0.00157729	0.648265	0.0141956	0.00105152	0.000525762	0	0.00262881	0.00473186	0	0	0.0215563	metagenome	NA		0	3		BBAY41-4F-01-771	NA	NA	2009-09-15 09:00:00	2009-09-15 15:15:00	BBAY41-4F-01-771	NA	CAM_BM_SRA022056	Botany Bay, Australia	-33.9901	151.232	NA	7	Coastal, sponge-associated microbial community	AUSTRALIA	Botany Bay, Australia	animal-associated habitat	484451	sponge	Cymbastela concentrica	CAM_LIB_BBAY41-4F-01-771	pyrosequencing (454)	gDNA	1169872	1391	NA	8	NA	NA	NA
Microbial_Initiative_in_Low_Oxygen_areas_off_Concepcion_and_Oregon	CAM_SMPL_002282 Microbial_Initiative_in_Low_Oxygen_areas_off_Concepcion_and_Oregon	0.28133	0.00255754	0.468031	0.00255754	0.0102302	0.00255754	0	0	0.00767263	0.00255754	0	0.214834	metagenome	NA	NA	NA	NA	NA	MLC03 85 m	NA	NA	2009-03-24	2009-03-24	MLC03 85 m	NA	CAM_BM_002302	Station 18	-36.513	-73.129	NA	84	Coastal station off Concepcion, Chile	CHILE	Eastern Subtropical South Pacific	marine habitat	NA	NA	NA	CAM_LIB_001046	pyrosequencing (454)	gDNA	469363	2786	NA	NA	NA	NA	34.6
Antarctica_Aquatic_Microbial_Metagenome	CAM_SMPL_SRA022196 Antarctica_Aquatic_Microbial_Metagenome	0.277628	0.304582	0.38814	0.00539084	0.00808625	0	0	0	0.00269542	0	0	0.00808625	metagenome	NA	L	0.1	0.8	0.1um sequencing	Station_389 -- 0.1 um	NA	256318	2008-10-22 08:05:00	2008-10-22 08:05:00	GSXX0000389	NA	CAM_BM_GSXX0000389	Station 389	-64.8033	112.38	NA	1	marine habitat		Southern Ocean	marine habitat	NA	NA	NA	CAM_LIB_GS389-4F-01-848	pyrosequencing (454)	gDNA	543280	1358	NA	1	NA	NA	NA
Antarctica_Aquatic_Microbial_Metagenome	CAM_SMPL_SRA022153 Antarctica_Aquatic_Microbial_Metagenome	0.274854	0	0.649123	0	0.0175439	0.00584795	0	0	0.00584795	0	0	0.0467836	metagenome	100	L	0.1	0.8	0.1um sequencing	Station_350 -- 0.1 um	NA	256318	2007-12-27 17:51:00	2007-12-27 17:51:00	GSXX0000350	NA	CAM_BM_GSXX0000350	Station 350	-66.5662	142.317	NA	330	marine habitat		CEAMARC-8, bottom sample, 16nm from Antarctica	marine habitat	NA	NA	NA	CAM_LIB_GS350ANTRC0P1UM-4F-01-730	pyrosequencing (454)	gDNA	593995	1262	NA	330	NA	NA	34.55
Microbial_Initiative_in_Low_Oxygen_areas_off_Concepcion_and_Oregon	CAM_SMPL_002272 Microbial_Initiative_in_Low_Oxygen_areas_off_Concepcion_and_Oregon	0.273504	0.00854701	0.547009	0	0.042735	0	0	0.017094	0	0.034188	0	0.0512821	metagenome	NA	NA	NA	NA	NA	MLC16 65 m	NA	NA	2010-09-01	2010-09-01	MLC16 65 m	NA	CAM_BM_002292	Station 18	-36.513	-73.129	NA	65	Coastal station off Concepcion, Chile	CHILE	Eastern Subtropical South Pacific	marine habitat	NA	NA	NA	CAM_LIB_001037	pyrosequencing (454)	cDNA	1385021	2776	NA	NA	NA	NA	34.48
Global_Ocean_Sampling	JCVI_SMPL_1103283000036 Global_Ocean_Sampling	0.273148	0.0462963	0.648148	0	0.0138889	0	0	0.00462963	0.00462963	0	0	0.00925926	metagenome	NA	NA	0.1	0.8	GS031 - Upwelling, Fernandina Island	GS031	NA	NA	2004-02-10 14:43:00	2004-02-10 14:43:00	JCVI_SITE_GS031	NA	JCVI_SITE_GS031	Upwelling, Fernandina Island	-0.301111	-91.6517	NA	12	Coastal upwelling	ECUADOR	Galapagos Islands	saline water	NA	NA	NA	JCVI_LIB_GS-31-01-01-1P3-1P8KB	dideoxysequencing (Sanger)	gDNA	436401	69	0.35	12	4th leg	0.36	NA
Microbial_Initiative_in_Low_Oxygen_areas_off_Concepcion_and_Oregon	CAM_SMPL_002281 Microbial_Initiative_in_Low_Oxygen_areas_off_Concepcion_and_Oregon	0.269841	0.00529101	0.462963	0.015873	0.010582	0.0026455	0	0.0026455	0.0026455	0.00529101	0	0.216931	metagenome	NA	NA	NA	NA	NA	MLC03 50 m	NA	NA	2009-03-24	2009-03-24	MLC03 50 m	NA	CAM_BM_002301	Station 18	-36.513	-73.129	NA	50	Coastal station off Concepcion, Chile	CHILE	Eastern Subtropical South Pacific	marine habitat	NA	NA	NA	CAM_LIB_001045	pyrosequencing (454)	gDNA	522769	2785	NA	NA	NA	NA	34.54
Antarctica_Aquatic_Microbial_Metagenome	CAM_SMPL_SRA022079 Antarctica_Aquatic_Microbial_Metagenome	0.264368	0	0.471264	0	0.195402	0	0	0	0.0114943	0	0	0.0574713	metagenome	400	L	0.1	0.8	0.1um sequencing	Station_235 -- 0.1 um	NA	256318	2007-01-01 11:17:00	2007-01-01 11:17:00	GSXX0000235	NA	CAM_BM_GSXX0000235	Station 235	-66.27	110.533	NA	1.82927	marine habitat		NewComb Bay, Antarctica	marine habitat	NA	NA	NA	CAM_LIB_GS235-4F-01-723	pyrosequencing (454)	gDNA	190878	1244	NA	1.82927	NA	NA	33.9
Yellowstone_Lake_Genetic_and_Gene_Diversity_in_a_Freshwater_Lake	CAM_SMPL_001070 Yellowstone_Lake_Genetic_and_Gene_Diversity_in_a_Freshwater_Lake	0.260417	0	0.385417	0.1875	0	0.0104167	0	0.03125	0.0416667	0	0.03125	0	metagenome	NA	NA	NA	NA	NA	365: West Thumb Cone Mixing	NA	410657	NA	NA	365: West Thumb Cone Mixing	NA	CAM_BM_001147	NA	NA	NA	NA	NA					NA	NA	NA	CAM_LIB_000301	pyrosequencing (454)	gDNA	634919	1783	NA	NA	NA	NA	NA
Antarctica_Aquatic_Microbial_Metagenome	CAM_SMPL_SRA022159 Antarctica_Aquatic_Microbial_Metagenome	0.259169	0.0220049	0.594132	0.00244499	0.00244499	0.0268949	0	0	0.00488998	0.0440098	0	0.0317848	metagenome	210	L	0.8	3	0.8um sequencing	Station_354 -- 0.8 um	NA	256318	2007-12-30 22:05:00	2007-12-30 22:05:00	GSXX0000354	NA	CAM_BM_GSXX0000354	Station 354	-67.0682	145.202	NA	1320	marine habitat		CEAMARC-49A. Deep sample 1nm from Mertz Glacier	marine habitat	NA	NA	NA	CAM_LIB_GS354SM-4F-01-693	pyrosequencing (454)	gDNA	498122	1274	NA	1320	NA	NA	34.7
Yellowstone_Lake_Genetic_and_Gene_Diversity_in_a_Freshwater_Lake	CAM_SMPL_001061 Yellowstone_Lake_Genetic_and_Gene_Diversity_in_a_Freshwater_Lake	0.254902	0.0588235	0.372549	0.176471	0.0392157	0	0	0.0196078	0.0392157	0	0.0392157	0	metagenome	NA	NA	NA	NA	NA	344: Southeast Arm 3m Photic 2007	NA	410657	NA	NA	344: Southeast Arm 3m Photic 2007	NA	CAM_BM_001135	NA	NA	NA	NA	NA					NA	NA	NA	CAM_LIB_000292	pyrosequencing (454)	gDNA	551755	NA	NA	NA	NA	NA	NA
Global_Ocean_Sampling	JCVI_SMPL_1103283000012 Global_Ocean_Sampling	0.25	0	0.6875	0	0	0	0	0	0	0	0	0.0625	metagenome	NA	NA	0.1	0.8	GS006 - Bay of Fundy, Nova Scotia	GS006	NA	NA	2003-08-23 10:47:00	2003-08-23 10:47:00	JCVI_SITE_GS006	NA	JCVI_SITE_GS006	Bay of Fundy, Nova Scotia	45.1117	-64.9467	NA	1	Estuary	CANADA	North American East Coast	saline water	NA	NA	NA	JCVI_LIB_GS-06-01-01-1P8KB	dideoxysequencing (Sanger)	gDNA	59679	45	2.8	1	1st leg	1.69	NA
Microbial_Initiative_in_Low_Oxygen_areas_off_Concepcion_and_Oregon	CAM_SMPL_002271 Microbial_Initiative_in_Low_Oxygen_areas_off_Concepcion_and_Oregon	0.248447	0.0186335	0.571429	0.00621118	0.0931677	0.00621118	0	0	0.0124224	0.0310559	0	0	metagenome	NA	NA	NA	NA	NA	MLC16 50 m	NA	NA	2010-09-01	2010-09-01	MLC16 50 m	NA	CAM_BM_002291	Station 18	-36.513	-73.129	NA	50	Coastal station off Concepcion, Chile	CHILE	Eastern Subtropical South Pacific	marine habitat	NA	NA	NA	CAM_LIB_001036	pyrosequencing (454)	cDNA	1211641	2775	NA	NA	NA	NA	34.39
Antarctica_Aquatic_Microbial_Metagenome	CAM_SMPL_SRA022096 Antarctica_Aquatic_Microbial_Metagenome	0.237705	0	0.639344	0.0163934	0.0163934	0	0.00819672	0.00819672	0.0163934	0	0	0.0409836	metagenome	230	L	3	200	3.0um sequencing	Station_356 -- 3 um	NA	256318	2008-01-03 05:55:00	2008-01-03 05:55:00	GSXX0000356	NA	CAM_BM_GSXX0000356	Station 356	-66.7617	144.334	NA	890	marine habitat		CEAMARC-59- Deep sample	marine habitat	NA	NA	NA	CAM_LIB_GS356LG-4F-01-757	pyrosequencing (454)	gDNA	507033	1280	NA	890	NA	NA	NA
Antarctica_Aquatic_Microbial_Metagenome	CAM_SMPL_SRA022813 Antarctica_Aquatic_Microbial_Metagenome	0.231527	0.0197044	0.665025	0.00492611	0.00492611	0.0147783	0	0	0	0.00985222	0	0.0394089	metagenome	500	L	0.8	3	MID barcoded 0.8um and 3.0um filters from the same station	Station_353 -- 0.8 um	NA	256318	2007-12-30 12:05:00	2007-12-30 12:05:00	GSXX0000353	NA	CAM_BM_GSXX0000353	Station 353	-67.0521	144.669	NA	2	marine habitat		CEAMARC-47 2nm from Antarctica and 9.5nm from Mertz Glacier	marine habitat	NA	NA	NA	CAM_LIB_GS353SM-BF-A10B-01-622	pyrosequencing (454)	gDNA	264498	1271	NA	2	NA	NA	34.4
Antarctica_Aquatic_Microbial_Metagenome	CAM_SMPL_SRA022102 Antarctica_Aquatic_Microbial_Metagenome	0.230769	0	0.615385	0	0.0461538	0.0153846	0	0	0.0307692	0.0153846	0	0.0461538	metagenome	225	L	3	200	MID barcoded 0.8um and 3.0um filters from the same station	Station_361 -- 3.0 um	NA	256318	2008-01-14 08:11:00	2008-01-14 08:11:00	GSXX0000361	NA	CAM_BM_GSXX0000361	Station 361	-66.4727	140.538	NA	1170	marine habitat		CEAMARC-70, 16 miles from Antarctica coast	marine habitat	NA	NA	NA	CAM_LIB_GS361LG-BF-A5B-01-781	pyrosequencing (454)	gDNA	287918	1295	NA	1170	NA	NA	34.56
Antarctica_Aquatic_Microbial_Metagenome	CAM_SMPL_SRA022109 Antarctica_Aquatic_Microbial_Metagenome	0.226804	0.0103093	0.463918	0.0309278	0	0.0412371	0.0103093	0.0103093	0.0412371	0.0309278	0.0206186	0.0309278	metagenome	230	L	0.8	3	MID barcoded 0.8um and 3.0um filters from the same station	Station_365 -- 0.8 um	NA	256318	2008-01-23 10:02:00	2008-01-23 10:02:00	GSXX0000365	NA	CAM_BM_GSXX0000365	Station 365	-56.6967	141.875	NA	3693	marine habitat		Open Ocean Transect, Deep sample	marine habitat	NA	NA	NA	CAM_LIB_GS365SM-BF-A12B-01-639	pyrosequencing (454)	gDNA	273388	1307	NA	3693	NA	NA	34.69
Microbial_Initiative_in_Low_Oxygen_areas_off_Concepcion_and_Oregon	CAM_SMPL_001750 Microbial_Initiative_in_Low_Oxygen_areas_off_Concepcion_and_Oregon	0.226361	0.00573066	0.719198	0.00573066	0.00286533	0.00286533	0	0.00286533	0.00573066	0.00286533	0.00286533	0.00859599	metagenome	NA	NA	0.2	20	NA	14 Apr 2010 70 m metagenome	NA	NA	2010-04-14	2010-04-14	BBLApr9.2010	NA	CAM_BM_001810	SH-70 (Strawberry Hill, 70 m depth)	44.25	-124.233	NA	70		UNITED STATES	Oregon Coast	marine habitat	NA	NA	NA	CAM_LIB_000920	pyrosequencing (454)	gDNA	1031680	2310	NA	NA	NA	NA	32.719
Antarctica_Aquatic_Microbial_Metagenome	CAM_SMPL_SRA022136 Antarctica_Aquatic_Microbial_Metagenome	0.223684	0.0131579	0.657895	0	0.0131579	0.0131579	0	0	0.0131579	0	0	0.0394737	metagenome	NA	L	NA	NA	larger filter MID barcode sequencing	Station_389 -- um	NA	256318	2008-10-22 08:05:00	2008-10-22 08:05:00	GSXX0000389	NA	CAM_BM_GSXX0000389	Station 389	-64.8033	112.38	NA	1	marine habitat		Southern Ocean	marine habitat	NA	NA	NA	CAM_LIB_GS389SM-BF-A6B-01-734	pyrosequencing (454)	gDNA	274971	1358	NA	1	NA	NA	NA
Antarctica_Aquatic_Microbial_Metagenome	CAM_SMPL_SRA022086 Antarctica_Aquatic_Microbial_Metagenome	0.20283	0	0.627358	0	0.0801887	0	0	0	0	0.00471698	0	0.0801887	metagenome	250	L	0.1	0.8	0.1um sequencing	Station_349 -- 0.1 um	NA	256318	2007-12-27 17:51:00	2007-12-27 17:51:00	GSXX0000349	NA	CAM_BM_GSXX0000349	Station 349	-66.5662	142.317	NA	1.5	marine habitat		CEAMARC-8. 16 nm from Antarctica	marine habitat	NA	NA	NA	CAM_LIB_GS349ANTRC0P1UM-4F-01-755	pyrosequencing (454)	gDNA	579105	1259	NA	1.5	NA	NA	34.4
Microbial_Initiative_in_Low_Oxygen_areas_off_Concepcion_and_Oregon	CAM_SMPL_001753 Microbial_Initiative_in_Low_Oxygen_areas_off_Concepcion_and_Oregon	0.193396	0.00353774	0.688679	0.00589623	0.0542453	0.00943396	0	0.00235849	0.00825472	0.0188679	0	0.00589623	metagenome	NA	NA	0.2	20	NA	10 Aug 2010 Meso metagenome	NA	NA	2010-08-10	2010-08-10	BBLTranAug10.2010	NA	CAM_BM_001813	SH-70 (Strawberry Hill, 70 m depth)	44.25	-124.233	NA	40		UNITED STATES	Oregon Coast	marine habitat	NA	NA	NA	CAM_LIB_000923	pyrosequencing (454)	gDNA	1239744	2313	NA	NA	NA	NA	33.702
Microbial_Initiative_in_Low_Oxygen_areas_off_Concepcion_and_Oregon	CAM_SMPL_001769 Microbial_Initiative_in_Low_Oxygen_areas_off_Concepcion_and_Oregon	0.188679	0	0.698113	0	0.0566038	0	0	0	0.0188679	0	0	0.0188679	metagenome	NA	NA	0.2	20	NA	10 Aug 2010 Meso transcriptome	NA	NA	2010-08-10	2010-08-10	BBLTranAug10.2010	NA	CAM_BM_001813	SH-70 (Strawberry Hill, 70 m depth)	44.25	-124.233	NA	40		UNITED STATES	Oregon Coast	marine habitat	NA	NA	NA	CAM_LIB_000939	pyrosequencing (454)	cDNA	1281296	2313	NA	NA	NA	NA	33.702
Monterey_Bay_transect_CN207_sampling_sites	CAM_S_631 Monterey_Bay_transect_CN207_sampling_sites	0.185185	0.191358	0.549383	0	0.0246914	0	0	0	0.0185185	0	0	0.00617284	metagenome	NA	NA	0.1	0.8	NA	hw1a	NA	NA	2007-10-06 07:00:00	2007-10-06 07:00:00	hw1a	NA	CAM_BM_631	Station 67-155	33.3331	-129.436	NA	81	Open Ocean, DCM	NA	NA	marine habitat	NA	NA	NA	CAM_LIB_hw1a	pyrosequencing (454)	gDNA	605798	NA	NA	NA	NA	NA	NA
Global_Ocean_Sampling	JCVI_SMPL_1103283000037 Global_Ocean_Sampling	0.178571	0.0119048	0.595238	0	0.0357143	0	0.0119048	0.0238095	0.047619	0	0	0.0238095	metagenome	NA	NA	0.1	0.8	GS032 - Mangrove on Isabella Island	GS032	NA	NA	2004-02-11 11:30:00	2004-02-11 11:30:00	JCVI_SITE_GS032	NA	JCVI_SITE_GS032	Mangrove on Isabella Island	-0.593889	-91.0694	NA	0.1	Mangrove	ECUADOR	Galapagos Islands	saline water	NA	NA	NA	JCVI_LIB_GS-32-01-01-1P3-1P6KB	dideoxysequencing (Sanger)	gDNA	147126	70	NA	0.1	4th leg	NA	NA
Global_Ocean_Sampling	JCVI_SMPL_1103283000002 Global_Ocean_Sampling	0.175	0.316667	0.470833	0	0.00416667	0.00416667	0.00416667	0.00416667	0.00416667	0	0	0.0166667	metagenome	NA	NA	0.22	0.8	GS000b - Sargasso Stations 11 & 13	GS000b	NA	NA	2003-02-26 10:43:00	2003-02-26 10:43:00	JCVI_SITE_GS000_S11	NA	JCVI_SITE_GS000_S11	Sargasso Station 11	31.175	-64.3243	NA	5	Open Ocean	BERMUDA	Sargasso Sea	saline water	NA	NA	NA	JCVI_LIB_GS-00b-01-01-9P0KB-T12888	dideoxysequencing (Sanger)	gDNA	403	84	0.07	5	Pilot Study	NA	36.7
Antarctica_Aquatic_Microbial_Metagenome	CAM_SMPL_SRA022157 Antarctica_Aquatic_Microbial_Metagenome	0.170213	0	0.680851	0	0	0	0	0	0.0212766	0.0212766	0	0	metagenome	500	L	3	200	MID barcoded 0.8um and 3.0um filters from the same station	Station_353 -- 3.0 um	NA	256318	2007-12-30 12:05:00	2007-12-30 12:05:00	GSXX0000353	NA	CAM_BM_GSXX0000353	Station 353	-67.0521	144.669	NA	2	marine habitat		CEAMARC-47 2nm from Antarctica and 9.5nm from Mertz Glacier	marine habitat	NA	NA	NA	CAM_LIB_GS353LG-BF-A11B-01-668	pyrosequencing (454)	gDNA	328779	1271	NA	2	NA	NA	34.4
Antarctica_Aquatic_Microbial_Metagenome	CAM_SMPL_SRA022199 Antarctica_Aquatic_Microbial_Metagenome	0.168539	0	0.730337	0	0.00561798	0	0	0.00561798	0	0	0	0.0842697	metagenome	NA	L	0.1	0.8	0.1um sequencing	Station_391 -- 0.1 um	NA	256318	2008-12-12 14:50:00	2008-12-12 14:50:00	GSXX0000391	NA	CAM_BM_GSXX0000391	Station 391	-68.3964	76.6803	NA	1	marine habitat		Southern Ocean	marine habitat	NA	NA	NA	CAM_LIB_GS391-4F-02-843	pyrosequencing (454)	gDNA	430312	1364	NA	1	NA	NA	34.24
Microbial_Initiative_in_Low_Oxygen_areas_off_Concepcion_and_Oregon	CAM_SMPL_002264 Microbial_Initiative_in_Low_Oxygen_areas_off_Concepcion_and_Oregon	0.159091	0	0.681818	0	0.0454545	0	0	0	0	0.0227273	0	0.0909091	metagenome	NA	NA	NA	NA	NA	MLC03 50 m	NA	NA	2009-03-24	2009-03-24	MLC03 50 m	NA	CAM_BM_002284	Station 18	-36.513	-73.129	NA	50	Coastal station off Concepcion, Chile	CHILE	Eastern Subtropical South Pacific	marine habitat	NA	NA	NA	CAM_LIB_001029	pyrosequencing (454)	cDNA	523808	2768	NA	NA	NA	NA	34.54
Antarctica_Aquatic_Microbial_Metagenome	CAM_SMPL_SRA022162 Antarctica_Aquatic_Microbial_Metagenome	0.156146	0.00996678	0.681063	0.0199336	0.013289	0.0166113	0.00332226	0.00332226	0.013289	0.0232558	0	0.0531561	metagenome	230	L	0.8	3	0.8um sequencing	Station_356 -- 0.8 um	NA	256318	2008-01-03 05:55:00	2008-01-03 05:55:00	GSXX0000356	NA	CAM_BM_GSXX0000356	Station 356	-66.7617	144.334	NA	890	marine habitat		CEAMARC-59- Deep sample	marine habitat	NA	NA	NA	CAM_LIB_GS356SM-4F-01-760	pyrosequencing (454)	gDNA	488854	1280	NA	890	NA	NA	NA
Microbial_Initiative_in_Low_Oxygen_areas_off_Concepcion_and_Oregon	CAM_SMPL_002293 Microbial_Initiative_in_Low_Oxygen_areas_off_Concepcion_and_Oregon	0.156035	0.00490677	0.526987	0.00294406	0.0274779	0.00588813	0	0.000981354	0.00392542	0.0176644	0	0.247301	metagenome	NA	NA	NA	NA	NA	MLC23 50 m	NA	NA	2011-03-30	2011-03-30	MLC23 50 m	NA	CAM_BM_002313	Station 18	-36.513	-73.129	NA	50	Coastal station off Concepcion, Chile	CHILE	Eastern Subtropical South Pacific	marine habitat	NA	NA	NA	CAM_LIB_001057	pyrosequencing (454)	gDNA	1409216	2797	NA	NA	NA	NA	34.65
Antarctica_Aquatic_Microbial_Metagenome	CAM_SMPL_SRA022195 Antarctica_Aquatic_Microbial_Metagenome	0.144737	0	0.789474	0.0131579	0	0	0	0	0	0	0	0.0263158	metagenome	NA	L	NA	NA	larger filter MID barcode sequencing	Station_388 -- um	NA	256318	2008-10-20 09:30:00	2008-10-20 09:30:00	GSXX0000388	NA	CAM_BM_GSXX0000388	Station 388	-63.818	115.173	NA	1	marine habitat		Southern Ocean	marine habitat	NA	NA	NA	CAM_LIB_GS388SM-BF-A4B-01-753	pyrosequencing (454)	gDNA	236755	1355	NA	1	NA	NA	NA
Botany_Bay	CAM_SMPL_SRA022054 Botany_Bay	0.140351	0.0263158	0.403509	0.0482456	0	0	0.0701754	0.0219298	0.140351	0	0.00438596	0.0570175	metagenome	NA		0	3		BBAY36-4F-01-708	NA	NA	2009-07-29 09:00:00	2009-07-29 15:15:00	BBAY36-4F-01-708	NA	CAM_BM_SRA022054	Palm Island, Townsville, Australia	-18.7027	146.558	NA	NA	Coastal	AUSTRALIA	Palm Island, Townsville, Australia	marine habitat	NA			CAM_LIB_BBAY36-4F-01-708	pyrosequencing (454)	gDNA	519285	1389	NA	8	NA	NA	NA
Global_Ocean_Sampling	JCVI_SMPL_1103283000017 Global_Ocean_Sampling	0.12766	0	0.553191	0.276596	0.0212766	0	0	0	0	0	0	0.0212766	metagenome	NA	NA	0.1	0.8	GS011 - Delaware Bay, NJ	GS011	NA	NA	2003-11-18 11:30:00	2003-11-18 11:30:00	JCVI_SITE_GS011	NA	JCVI_SITE_GS011	Delaware Bay, NJ	39.4178	-75.5042	NA	1	Estuary	UNITED STATES	North American East Coast	saline water	NA	NA	NA	JCVI_LIB_GS-11-01-01-1P3-1P8KB	dideoxysequencing (Sanger)	gDNA	124435	50	4.8	1	2nd leg	8.21	NA
Antarctica_Aquatic_Microbial_Metagenome	CAM_SMPL_SRA022144 Antarctica_Aquatic_Microbial_Metagenome	0.125	0	0.6875	0	0.0625	0	0.0625	0	0	0	0	0.0625	metagenome	400	L	3	200	MID barcoded 3.0um filters from different stations	Station_235 -- 3.0 um	NA	256318	2007-01-01 11:17:00	2007-01-01 11:17:00	GSXX0000235	NA	CAM_BM_GSXX0000235	Station 235	-66.27	110.533	NA	1.82927	marine habitat		NewComb Bay, Antarctica	marine habitat	NA	NA	NA	CAM_LIB_GS235MID1LGXGS236MID2LG-BF-01-640_2	pyrosequencing (454)	gDNA	192460	1244	NA	1.82927	NA	NA	33.9
Botany_Bay	CAM_SMPL_SRA022036 Botany_Bay	0.122699	0.00613497	0.791411	0.0245399	0.0245399	0	0	0	0.00613497	0	0	0.0245399	metagenome	NA		0.1	0.8		BBAY01-4F-01-706	NA	NA	2006-10-18 10:47:00	2006-10-18 13:15:00	BBAY01-4F-01-706	NA	CAM_BM_SRA022036	Botany Bay, Australia	-33.9901	151.232	NA	NA	Coastal	AUSTRALIA	Botany Bay, Australia	marine habitat	NA			CAM_LIB_BBAY01-4F-01-706	pyrosequencing (454)	gDNA	580055	1381	NA	2	NA	NA	33.6
Lagrangian_sampling_of_Monterey_Bay_Surface_waters	CAM_SMPL_002218 Lagrangian_sampling_of_Monterey_Bay_Surface_waters	0.121622	0.243243	0.472973	0.0135135	0.0135135	0.0135135	0	0	0.0405405	0	0	0	metagenome	1	L	0.22	5	NA	Coastal Pacific Drifting ESP 9/17/2010 2am	NA	NA	2010-09-17 02:04:07	2010-09-17 02:43:07	Coastal Pacific Drifting ESP 9/17/2010 2am 0.22-5um cDNA	NA	CAM_BM_002238	Coastal Pacific Drifting ESP 9/17/2010 2am	35.938	-122.93	NA	NA	Coastal Pacific Drifting ESP 9/17/2010 2am	UNITED STATES	Coastal Pacific	marine habitat	NA	NA	NA	CAM_LIB_000984	pyrosequencing (454)	cDNA	994540	2722	NA	NA	NA	NA	33.2397
Microbial_Initiative_in_Low_Oxygen_areas_off_Concepcion_and_Oregon	CAM_SMPL_001766 Microbial_Initiative_in_Low_Oxygen_areas_off_Concepcion_and_Oregon	0.12	0	0.8	0	0.08	0	0	0	0	0	0	0	metagenome	NA	NA	0.2	20	NA	14 Apr 2010 70 m transcriptome	NA	NA	2010-04-14	2010-04-14	BBLApr9.2010	NA	CAM_BM_001810	SH-70 (Strawberry Hill, 70 m depth)	44.25	-124.233	NA	70		UNITED STATES	Oregon Coast	marine habitat	NA	NA	NA	CAM_LIB_000936	pyrosequencing (454)	cDNA	1384937	2310	NA	NA	NA	NA	32.719
Botany_Bay	CAM_SMPL_SRA022050 Botany_Bay	0.116801	0	0.780773	0.00539084	0.000898473	0.00628931	0.00449236	0.00808625	0.0161725	0	0.0107817	0.0440252	metagenome	NA		0	3		BBAY42-4F-01-640	NA	NA	2009-09-15 09:00:00	2009-09-15 15:15:00	BBAY42-4F-01-640	NA	CAM_BM_SRA022050	Botany Bay, Australia	-33.9901	151.232	NA	7	Coastal, sponge-associated microbial community	AUSTRALIA	Botany Bay, Australia	animal-associated habitat	484451	sponge	Cymbastela concentrica	CAM_LIB_BBAY42-4F-01-640	pyrosequencing (454)	gDNA	1323699	1392	NA	8	NA	NA	NA
Global_Ocean_Sampling	JCVI_SMPL_1103283000004 Global_Ocean_Sampling	0.114706	0.485294	0.35	0.00294118	0.00588235	0	0.0117647	0	0.0176471	0	0	0.00294118	metagenome	NA	NA	0.22	0.8	GS000d - Sargasso Station 13	GS000d	NA	NA	2003-02-26 03:35:00	2003-02-26 03:35:00	JCVI_SITE_GS000_S13	NA	JCVI_SITE_GS000_S13	Sargasso Station 13	31.175	-64.3243	NA	5	Open Ocean	BERMUDA	Sargasso Sea	saline water	NA	NA	NA	JCVI_LIB_GS-00d-01-01-9P0KB-T13756	dideoxysequencing (Sanger)	gDNA	3791	86	0.07	5	Pilot Study	NA	36.6
Yellowstone_Lake_Genetic_and_Gene_Diversity_in_a_Freshwater_Lake	CAM_SMPL_001062 Yellowstone_Lake_Genetic_and_Gene_Diversity_in_a_Freshwater_Lake	0.111111	0.0444444	0.555556	0.177778	0	0	0	0.0222222	0.0444444	0	0	0	metagenome	NA	NA	NA	NA	NA	350: Mary Bay Mixing	NA	410657	NA	NA	350: Mary Bay Mixing	NA	CAM_BM_001139	NA	NA	NA	NA	NA					NA	NA	NA	CAM_LIB_000293	pyrosequencing (454)	gDNA	642669	1775	NA	NA	NA	NA	NA
Botany_Bay	CAM_SMPL_SRA022047 Botany_Bay	0.110092	0.0183486	0.458716	0.0229358	0	0	0.0825688	0.0321101	0.16055	0	0.00458716	0.0366972	metagenome	NA		0	3		BBAY35-4F-01-640	NA	NA	2009-07-29 09:00:00	2009-07-29 15:15:00	BBAY35-4F-01-640	NA	CAM_BM_SRA022047	Palm Island, Townsville, Australia	-18.7027	146.558	NA	NA	Coastal	AUSTRALIA	Palm Island, Townsville, Australia	marine habitat	NA			CAM_LIB_BBAY35-4F-01-640	pyrosequencing (454)	gDNA	583576	1388	NA	8	NA	NA	NA
Antarctica_Aquatic_Microbial_Metagenome	CAM_SMPL_SRA022088 Antarctica_Aquatic_Microbial_Metagenome	0.108225	0.017316	0.813853	0	0.004329	0	0	0	0	0.004329	0	0.0519481	metagenome	100	L	0.8	3	MID barcoded 0.8um and 3.0um filters from the same station	Station_350 -- 0.8 um	NA	256318	2007-12-27 17:51:00	2007-12-27 17:51:00	GSXX0000350	NA	CAM_BM_GSXX0000350	Station 350	-66.5662	142.317	NA	330	marine habitat		CEAMARC-8, bottom sample, 16nm from Antarctica	marine habitat	NA	NA	NA	CAM_LIB_GS350SM-BF-A8B-01-664	pyrosequencing (454)	gDNA	304500	1262	NA	330	NA	NA	34.55
Antarctica_Aquatic_Microbial_Metagenome	CAM_SMPL_SRA022198 Antarctica_Aquatic_Microbial_Metagenome	0.107143	0	0.892857	0	0	0	0	0	0	0	0	0	metagenome	NA	L	NA	NA	larger filter MID barcode sequencing	Station_390 -- um	NA	256318	2008-10-30 09:44:00	2008-10-30 09:44:00	GSXX0000390	NA	CAM_BM_GSXX0000390	Station 390	-64.831	80.724	NA	1	marine habitat		Southern Ocean	marine habitat	NA	NA	NA	CAM_LIB_GS390SM-BF-A8B-01-726	pyrosequencing (454)	gDNA	160282	1361	NA	1	NA	NA	34.3
Antarctica_Aquatic_Microbial_Metagenome	CAM_SMPL_SRA022155 Antarctica_Aquatic_Microbial_Metagenome	0.103448	0	0.724138	0.00431034	0.0431034	0.0172414	0	0	0	0	0	0.107759	metagenome	500	L	0.1	0.8	0.1um sequencing	Station_352 -- 0.1 um	NA	256318	2007-12-29 11:16:00	2007-12-29 11:16:00	GSXX0000352	NA	CAM_BM_GSXX0000352	Station 352	-66.765	143.291	NA	2.5	marine habitat		CEAMARC-43. 6.3 nm from Antarctica	marine habitat	NA	NA	NA	CAM_LIB_GS352ANTRC0P1UM-4F-01-677	pyrosequencing (454)	gDNA	593054	1268	NA	2.5	NA	NA	34.3
Botany_Bay	CAM_SMPL_SRA022051 Botany_Bay	0.0995851	0.0124481	0.821577	0.0124481	0.0248963	0.00414938	0	0	0.00414938	0	0	0.0165975	metagenome	NA		0.1	0.8		BBAY02-4F-01-676	NA	NA	2006-10-18 10:47:00	2006-10-18 13:15:00	BBAY02-4F-01-676	NA	CAM_BM_SRA022051	Botany Bay, Australia	-33.9901	151.232	NA	NA	Coastal	AUSTRALIA	Botany Bay, Australia	marine habitat	NA			CAM_LIB_BBAY02-4F-01-676	pyrosequencing (454)	gDNA	746735	1383	NA	2	NA	NA	33.6
Antarctica_Aquatic_Microbial_Metagenome	CAM_SMPL_SRA022089 Antarctica_Aquatic_Microbial_Metagenome	0.0992908	0	0.787234	0	0.0283688	0.0141844	0	0	0	0	0	0.0638298	metagenome	500	L	0.1	0.8	0.1um sequencing	Station_351 -- 0.1 um	NA	256318	2007-12-28 13:31:00	2007-12-28 13:31:00	GSXX0000351	NA	CAM_BM_GSXX0000351	Station 351	-66.5587	143.337	NA	1.5	marine habitat		CEAMARC-37, 18nm from Antarctica	marine habitat	NA	NA	NA	CAM_LIB_GS351ANTRC0P1UM-4F-01-757	pyrosequencing (454)	gDNA	556351	1265	NA	1.5	NA	NA	34.3
Antarctica_Aquatic_Microbial_Metagenome	CAM_SMPL_SRA022200 Antarctica_Aquatic_Microbial_Metagenome	0.0963855	0	0.825301	0	0.0060241	0	0	0	0	0	0	0.0722892	metagenome	NA	L	0.1	0.8	0.1um sequencing	Station_392 -- 0.1 um	NA	256318	2008-12-13 14:30:00	2008-12-13 14:30:00	GSXX0000392	NA	CAM_BM_GSXX0000392	Station 392	-64.1983	76.4573	NA	1	marine habitat		Southern Ocean	marine habitat	NA	NA	NA	CAM_LIB_GS392-4F-01-772	pyrosequencing (454)	gDNA	711157	1367	NA	1	NA	NA	33.66
Monterey_Bay_Microbial_Study	MONTEREYBAY_SMPL_MB2000JD298_1 Monterey_Bay_Microbial_Study	0.0915493	0.0140845	0.894366	0	0	0	0	0	0	0	0	0	metagenome	NA	NA	0.2	NA	MB2000JD298_1	MONTEREYBAY_SMPL_MB2000JD298_1	NA	NA	2000-10-15	2000-10-15	MONTEREYBAY_SITE_MB2000JD298_1	NA	MONTEREYBAY_SITE_MB2000JD298_1	Monterey Bay, California	36.7469	-122.022	NA	0	Coastal water	UNITED STATES	USA	saline water	NA	NA	NA	MONTEREYBAY_LIB_MB2000JD298_1	pyrosequencing (454)	gDNA	221744	NA	NA	NA	NA	NA	NA
Monterey_Bay_transect_CN207_sampling_sites	CAM_S_634 Monterey_Bay_transect_CN207_sampling_sites	0.0909091	0	0.734266	0.00699301	0.0979021	0.034965	0	0	0.00699301	0	0	0.013986	metagenome	NA	NA	0.1	0.8	NA	hw4a	NA	NA	2007-10-10 07:00:00	2007-10-10 07:00:00	hw4a	NA	CAM_BM_634	Station H3	36.7444	-122.022	NA	5	Coastal	NA	NA	marine habitat	NA	NA	NA	CAM_LIB_hw4a	pyrosequencing (454)	gDNA	529881	NA	NA	NA	NA	NA	NA
Antarctica_Aquatic_Microbial_Metagenome	CAM_SMPL_SRA022103 Antarctica_Aquatic_Microbial_Metagenome	0.0903226	0.0129032	0.774194	0.00645161	0	0.0258065	0	0.00645161	0	0.0451613	0	0.0258065	metagenome	225	L	0.8	3	MID barcoded 0.8um and 3.0um filters from the same station	Station_361 -- 0.8 um	NA	256318	2008-01-14 08:11:00	2008-01-14 08:11:00	GSXX0000361	NA	CAM_BM_GSXX0000361	Station 361	-66.4727	140.538	NA	1170	marine habitat		CEAMARC-70, 16 miles from Antarctica coast	marine habitat	NA	NA	NA	CAM_LIB_GS361SM-BF-A4B-01-732	pyrosequencing (454)	gDNA	222511	1295	NA	1170	NA	NA	34.56
Microbial_Initiative_in_Low_Oxygen_areas_off_Concepcion_and_Oregon	CAM_SMPL_002287 Microbial_Initiative_in_Low_Oxygen_areas_off_Concepcion_and_Oregon	0.0879479	0.019544	0.80456	0.0130293	0.00977199	0.00651466	0	0	0.0162866	0	0	0.00651466	metagenome	NA	NA	NA	NA	NA	MLC16 5 m	NA	NA	2010-09-01	2010-09-01	MLC16 5 m	NA	CAM_BM_002307	Station 18	-36.513	-73.129	NA	5	Coastal station off Concepcion, Chile	CHILE	Eastern Subtropical South Pacific	marine habitat	NA	NA	NA	CAM_LIB_001051	pyrosequencing (454)	gDNA	815623	2791	NA	NA	NA	NA	33.56
Antarctica_Aquatic_Microbial_Metagenome	CAM_SMPL_SRA022142 Antarctica_Aquatic_Microbial_Metagenome	0.0872483	0.00671141	0.872483	0	0.00671141	0	0	0	0	0	0	0.0268456	metagenome	NA	L	0.1	0.8	0.1um sequencing	Station_394 -- 0.1 um	NA	256318	2008-12-17 09:30:00	2008-12-17 09:30:00	GSXX0000394	NA	CAM_BM_GSXX0000394	Station 394	-53.0247	73.375	NA	1	marine habitat		Southern Ocean	marine habitat	NA	NA	NA	CAM_LIB_GS394-4F-01-841	pyrosequencing (454)	gDNA	485801	1373	NA	1	NA	NA	33.9
Microbial_Initiative_in_Low_Oxygen_areas_off_Concepcion_and_Oregon	CAM_SMPL_001746 Microbial_Initiative_in_Low_Oxygen_areas_off_Concepcion_and_Oregon	0.0865604	0.00341686	0.833713	0.00341686	0.0170843	0.00911162	0.00113895	0	0.0113895	0.00341686	0	0.0205011	metagenome	NA	NA	0.2	20	NA	21 Sept 2009 70 m metagenome	NA	NA	2009-09-21	2009-09-21	BBLSep21.2009	NA	CAM_BM_001806	SH-70 (Strawberry Hill, 70 m depth)	44.25	-124.233	NA	70		UNITED STATES	Oregon Coast	marine habitat	NA	NA	NA	CAM_LIB_000916	pyrosequencing (454)	gDNA	1477492	2306	NA	NA	NA	NA	33.6192
Lagrangian_sampling_of_Monterey_Bay_Surface_waters	CAM_SMPL_002225 Lagrangian_sampling_of_Monterey_Bay_Surface_waters	0.0816327	0.122449	0.693878	0	0.0408163	0	0	0	0.0408163	0	0	0	metagenome	1	L	0.22	5	NA	Coastal Pacific Drifting ESP 9/18/2010 6am	NA	NA	2010-09-18 05:54:07	2010-09-18 06:35:07	Coastal Pacific Drifting ESP 9/18/2010 6am 0.22-5um cDNA	NA	CAM_BM_002245	Coastal Pacific Drifting ESP 9/18/2010 6am	35.7862	-122.741	NA	NA	Coastal Pacific Drifting ESP 9/18/2010 6am	UNITED STATES	Coastal Pacific	marine habitat	NA	NA	NA	CAM_LIB_000991	pyrosequencing (454)	cDNA	781503	2729	NA	NA	NA	NA	33.3794
Antarctica_Aquatic_Microbial_Metagenome	CAM_SMPL_SRA022132 Antarctica_Aquatic_Microbial_Metagenome	0.0797872	0.00531915	0.882979	0.0106383	0.00531915	0	0	0	0	0	0	0.0159574	metagenome	NA	L	0.1	0.8	0.1um sequencing	Station_386 -- 0.1 um	NA	256318	2008-10-17 14:00:00	2008-10-17 14:00:00	GSXX0000386	NA	CAM_BM_GSXX0000386	Station 386	-54.9483	129.62	NA	1	marine habitat		Southern Ocean	marine habitat	NA	NA	NA	CAM_LIB_GS386-4F-01-720	pyrosequencing (454)	gDNA	480504	1349	NA	1	NA	NA	NA
Botany_Bay	CAM_SMPL_SRA022053 Botany_Bay	0.078125	0.0401786	0.470982	0.0669643	0.00669643	0	0.0870536	0.015625	0.133929	0	0.00892857	0.0491071	metagenome	NA		0	3		BBAY34-4F-01-716	NA	NA	2009-07-29 09:00:00	2009-07-29 15:15:00	BBAY34-4F-01-716	NA	CAM_BM_SRA022053	Palm Island, Townsville, Australia	-18.7027	146.558	NA	NA	Coastal	AUSTRALIA	Palm Island, Townsville, Australia	marine habitat	NA			CAM_LIB_BBAY34-4F-01-716	pyrosequencing (454)	gDNA	949133	1387	NA	8	NA	NA	NA
Antarctica_Aquatic_Microbial_Metagenome	CAM_SMPL_SRA022080 Antarctica_Aquatic_Microbial_Metagenome	0.0769231	0.00334448	0.608696	0	0.204013	0	0.00334448	0.00334448	0.00334448	0	0	0.09699	metagenome	400	L	0.8	3	0.8um sequencing	Station_235 -- 0.8 um	NA	256318	2007-01-01 11:17:00	2007-01-01 11:17:00	GSXX0000235	NA	CAM_BM_GSXX0000235	Station 235	-66.27	110.533	NA	1.82927	marine habitat		NewComb Bay, Antarctica	marine habitat	NA	NA	NA	CAM_LIB_GS235ANTRC0P8UM-4F-01-586	pyrosequencing (454)	gDNA	606124	1244	NA	1.82927	NA	NA	33.9
Lagrangian_sampling_of_Monterey_Bay_Surface_waters	CAM_SMPL_002220 Lagrangian_sampling_of_Monterey_Bay_Surface_waters	0.0769231	0.0961538	0.711538	0	0.0192308	0.0192308	0	0	0	0	0	0	metagenome	1	L	0.22	5	NA	Coastal Pacific Drifting ESP 9/17/2010 10am	NA	NA	2010-09-17 09:13:07	2010-09-17 09:49:07	Coastal Pacific Drifting ESP 9/17/2010 10am 0.22-5um cDNA	NA	CAM_BM_002240	Coastal Pacific Drifting ESP 9/17/2010 10am	35.9016	-122.848	NA	NA	Coastal Pacific Drifting ESP 9/17/2010 10am	UNITED STATES	Coastal Pacific	marine habitat	NA	NA	NA	CAM_LIB_000986	pyrosequencing (454)	cDNA	1469053	2724	NA	NA	NA	NA	33.25
Yellowstone_Lake_Genetic_and_Gene_Diversity_in_a_Freshwater_Lake	CAM_SMPL_001084 Yellowstone_Lake_Genetic_and_Gene_Diversity_in_a_Freshwater_Lake	0.0752212	0	0.566372	0	0.0265487	0.00442478	0.0265487	0.0176991	0.0486726	0.00442478	0.0353982	0.0221239	metagenome	NA	NA	NA	NA	NA	369: West Thumb Deep Vent	NA	410657	NA	NA	369: West Thumb Deep Vent	NA	CAM_BM_001149	NA	44.4	-110.517	NA	52.3	hot spring	UNITED STATES	Yellowstone lakes, USA	hot spring	NA	NA	NA	CAM_LIB_000315	pyrosequencing (454)	gDNA	546498	1785	NA	NA	NA	NA	NA
Yellowstone_Lake_Genetic_and_Gene_Diversity_in_a_Freshwater_Lake	CAM_SMPL_001060 Yellowstone_Lake_Genetic_and_Gene_Diversity_in_a_Freshwater_Lake	0.0735294	0	0.529412	0.161765	0	0	0.0441176	0.0147059	0.102941	0	0.0147059	0	metagenome	NA	NA	NA	NA	NA	339: West Thumb Otter Mixing	NA	410657	NA	NA	339: West Thumb Otter Mixing	NA	CAM_BM_001134	NA	NA	NA	NA	NA					NA	NA	NA	CAM_LIB_000291	pyrosequencing (454)	gDNA	581804	NA	NA	NA	NA	NA	NA
Botany_Bay	CAM_SMPL_SRA022048 Botany_Bay	0.0734633	0.0029985	0.823088	0.0104948	0.00149925	0.00149925	0.00149925	0.005997	0.011994	0	0.00149925	0.0614693	metagenome	NA		0	3		BBAY40-4F-01-709	NA	NA	2009-09-15 09:00:00	2009-09-15 15:15:00	BBAY40-4F-01-709	NA	CAM_BM_SRA022048	Botany Bay, Australia	-33.9901	151.232	NA	7	Coastal, sponge-associated microbial community	AUSTRALIA	Botany Bay, Australia	animal-associated habitat	484451	sponge	Cymbastela concentrica	CAM_LIB_BBAY40-4F-01-709	pyrosequencing (454)	gDNA	678263	1390	NA	8	NA	NA	NA
Western_Channel_Observatory_Microbial_Metagenomic_Study	WESTERNCHANNELOMM_SMPL_APR_DAY Western_Channel_Observatory_Microbial_Metagenomic_Study	0.0731707	0.195122	0.585366	0	0.0487805	0	0	0	0.0243902	0	0	0	metagenome	NA	NA	0.22	NA	Apr Day gDNA	WESTERNCHANNELOMM_SMPL_APR_DAY	NA	NA	2008-04-22 16:00:00	2008-04-22 16:00:00	WESTERNCHANNELOMM_SITE_APR_DAY	NA	WESTERNCHANNELOMM_SITE_APR_DAY	Western Channel	50.2517	-4.20889	NA	2	saline water	UNITED KINGDOM	NA	saline water	NA	NA	NA	WESTERNCHANNELOMM_LIB_APR_DAY	pyrosequencing (454)	gDNA	421021	452	NA	2	NA	NA	35.12
Western_Channel_Observatory_Microbial_Metagenomic_Study	WESTERNCHANNELOMM_SMPL_AUG_4AM_PF Western_Channel_Observatory_Microbial_Metagenomic_Study	0.0727273	0.0363636	0.781818	0	0.0818182	0	0	0	0	0	0	0.00909091	metagenome	NA	NA	0.22	NA	Aug 4am prefilter gDNA	WESTERNCHANNELOMM_SMPL_AUG_4AM_PF	NA	NA	2008-08-28 04:00:00	2008-08-28 04:00:00	WESTERNCHANNELOMM_SITE_AUG_4AM_PF	NA	WESTERNCHANNELOMM_SITE_AUG_4AM_PF	Western Channel	50.2664	-4.14861	NA	2	saline water	UNITED KINGDOM	NA	saline water	NA	NA	NA	WESTERNCHANNELOMM_LIB_AUG_4AM_PF	pyrosequencing (454)	gDNA	500116	446	NA	2	NA	NA	33.3
North_Atlantic_Spring_Bloom	BATS_SMPL_179-1 North_Atlantic_Spring_Bloom	0.0689655	0.413793	0.448276	0.0344828	0	0	0	0	0.0344828	0	0	0	metagenome	NA	NA	NA	NA	BATS-179-1	BATS_SMPL_179-1	NA	NA	2003-08-12	2003-08-12	BATS_SITE_179-1	NA	BATS_SITE_179-1	Sargasso Sea	31.66	-64.155	NA	2687	Ocean Gyre		North Atlantic Spring Bloom	saline water	NA	NA	NA	BATS_LIB_179-1	pyrosequencing (454)	gDNA	240122	NA	NA	NA	NA	NA	NA
Global_Ocean_Sampling	JCVI_SMPL_GS148 Global_Ocean_Sampling	0.0625	0.7	0.2	0	0	0.0125	0	0	0.025	0	0	0	metagenome	NA	NA	0.1	0.8	GS148 - East coast Zanzibar (Tanzania), offshore Paje lagoon	GS148	NA	NA	2005-09-11 12:00:00	2005-09-11 12:00:00	JCVI_SITE_GS148	NA	JCVI_SITE_GS148	East coast Zanzibar (Tanzania), offshore Paje lagoon	-6.31667	39.0092	NA	0.3	Fringing Reef	TANZANIA, UNITED REPUBLIC OF	Indian Ocean	saline water	NA	NA	NA	JCVI_LIB_GS148-G-01-4-6kb	dideoxysequencing (Sanger)	gDNA	11278	197	NA	0.3		NA	NA
Microbial_Initiative_in_Low_Oxygen_areas_off_Concepcion_and_Oregon	CAM_SMPL_002294 Microbial_Initiative_in_Low_Oxygen_areas_off_Concepcion_and_Oregon	0.0617761	0.0023166	0.437066	0	0.0131274	0	0	0.0015444	0.0015444	0.0030888	0	0.477992	metagenome	NA	NA	NA	NA	NA	MLC23 85 m	NA	NA	2011-03-30	2011-03-30	MLC23 85 m	NA	CAM_BM_002314	Station 18	-36.513	-73.129	NA	85	Coastal station off Concepcion, Chile	CHILE	Eastern Subtropical South Pacific	marine habitat	NA	NA	NA	CAM_LIB_001058	pyrosequencing (454)	gDNA	1379563	2798	NA	NA	NA	NA	34.65
Microbial_Initiative_in_Low_Oxygen_areas_off_Concepcion_and_Oregon	CAM_SMPL_002279 Microbial_Initiative_in_Low_Oxygen_areas_off_Concepcion_and_Oregon	0.0601266	0.0158228	0.914557	0	0	0	0	0	0	0	0	0.00949367	metagenome	NA	NA	NA	NA	NA	MLC03 5 m	NA	NA	2009-03-24	2009-03-24	MLC03 5 m	NA	CAM_BM_002299	Station 18	-36.513	-73.129	NA	5	Coastal station off Concepcion, Chile	CHILE	Eastern Subtropical South Pacific	marine habitat	NA	NA	NA	CAM_LIB_001043	pyrosequencing (454)	gDNA	323081	2783	NA	NA	NA	NA	34.52
Microbial_Initiative_in_Low_Oxygen_areas_off_Concepcion_and_Oregon	CAM_SMPL_002275 Microbial_Initiative_in_Low_Oxygen_areas_off_Concepcion_and_Oregon	0.06	0	0.91	0	0.02	0	0	0	0	0	0	0.01	metagenome	NA	NA	NA	NA	NA	MLC23 25 m	NA	NA	2011-03-30	2011-03-30	MLC23 25 m	NA	CAM_BM_002295	Station 18	-36.513	-73.129	NA	25	Coastal station off Concepcion, Chile	CHILE	Eastern Subtropical South Pacific	marine habitat	NA	NA	NA	CAM_LIB_001040	pyrosequencing (454)	cDNA	1385139	2779	NA	NA	NA	NA	34.58
Global_Ocean_Sampling	JCVI_SMPL_1103283000022 Global_Ocean_Sampling	0.057377	0.663934	0.229508	0.00819672	0.0163934	0	0	0	0	0	0	0.0163934	metagenome	NA	NA	0.1	0.8	GS016 - Gulf of Mexico	GS016	NA	NA	2004-01-08 14:15:00	2004-01-08 14:15:00	JCVI_SITE_GS016	NA	JCVI_SITE_GS016	Gulf of Mexico	24.1747	-84.3444	NA	2	Coastal Sea	UNITED STATES	Caribbean Sea	saline water	NA	NA	NA	JCVI_LIB_GS-16-01-01-1P3-1P6KB	dideoxysequencing (Sanger)	gDNA	127122	55	0.16	2	3rd leg	0.1	35.8
Microbial_Initiative_in_Low_Oxygen_areas_off_Concepcion_and_Oregon	CAM_SMPL_001740 Microbial_Initiative_in_Low_Oxygen_areas_off_Concepcion_and_Oregon	0.0551268	0.00661521	0.878721	0.00110254	0.0418964	0.00330761	0	0.00220507	0.00551268	0.00110254	0.00110254	0.00220507	metagenome	NA	NA	0.2	20	NA	30 July 2009 DCM metagenome	NA	NA	2009-07-30	2009-07-30	DCMJuly30.2009	NA	CAM_BM_001800	SH-70 (Strawberry Hill, 70 m depth)	44.25	-124.233	NA	25		UNITED STATES	Oregon Coast	marine habitat	NA	NA	NA	CAM_LIB_000910	pyrosequencing (454)	gDNA	1391047	2300	NA	NA	NA	NA	33.7198
Microbial_Initiative_in_Low_Oxygen_areas_off_Concepcion_and_Oregon	CAM_SMPL_001758 Microbial_Initiative_in_Low_Oxygen_areas_off_Concepcion_and_Oregon	0.0545455	0.00909091	0.9	0	0.0272727	0	0	0	0.00909091	0	0	0	metagenome	NA	NA	0.2	20	NA	30 July 2009 70 m transcriptome	NA	NA	2009-07-30	2009-07-30	BBLJuly30.2009	NA	CAM_BM_001802	SH-70 (Strawberry Hill, 70 m depth)	44.25	-124.233	NA	70		UNITED STATES	Oregon Coast	marine habitat	NA	NA	NA	CAM_LIB_000928	pyrosequencing (454)	cDNA	1103193	2302	NA	NA	NA	NA	33.8931
Monterey_Bay_Microbial_Study	MONTEREYBAY_SMPL_MB2000JD298_2 Monterey_Bay_Microbial_Study	0.0544218	0.0204082	0.918367	0	0	0	0	0	0	0	0	0.00680272	metagenome	NA	NA	0.2	NA	MB2000JD298_2	MONTEREYBAY_SMPL_MB2000JD298_2	NA	NA	2000-10-15	2000-10-15	MONTEREYBAY_SITE_MB2000JD298_2	NA	MONTEREYBAY_SITE_MB2000JD298_2	Monterey Bay, California	36.7469	-122.022	NA	0	Coastal water	UNITED STATES	USA	saline water	NA	NA	NA	MONTEREYBAY_LIB_MB2000JD298_2	pyrosequencing (454)	gDNA	197939	NA	NA	NA	NA	NA	NA
Antarctica_Aquatic_Microbial_Metagenome	CAM_SMPL_SRA022192 Antarctica_Aquatic_Microbial_Metagenome	0.0526316	0.0526316	0.657895	0	0	0	0	0	0	0	0	0.0526316	metagenome	NA	L	0.8	3	MID barcoded 0.8um and 3.0um filters from the same station	Station_386 -- 0.8 um	NA	256318	2008-10-17 14:00:00	2008-10-17 14:00:00	GSXX0000386	NA	CAM_BM_GSXX0000386	Station 386	-54.9483	129.62	NA	1	marine habitat		Southern Ocean	marine habitat	NA	NA	NA	CAM_LIB_GS386SM-BF-A12B-01-760	pyrosequencing (454)	gDNA	154210	1349	NA	1	NA	NA	NA
Yellowstone_Lake_Genetic_and_Gene_Diversity_in_a_Freshwater_Lake	CAM_SMPL_001082 Yellowstone_Lake_Genetic_and_Gene_Diversity_in_a_Freshwater_Lake	0.0526316	0.0701754	0.421053	0.333333	0	0	0	0.0350877	0.0877193	0	0	0	metagenome	NA	NA	NA	NA	NA	367: West Thumb Cone Photic	NA	410657	NA	NA	367: West Thumb Cone Photic	NA	CAM_BM_001148	NA	NA	NA	NA	NA					NA	NA	NA	CAM_LIB_000313	pyrosequencing (454)	gDNA	636147	1784	NA	NA	NA	NA	NA
Yellowstone_Lake_Genetic_and_Gene_Diversity_in_a_Freshwater_Lake	CAM_SMPL_001063 Yellowstone_Lake_Genetic_and_Gene_Diversity_in_a_Freshwater_Lake	0.0526316	0.0350877	0.561404	0.157895	0	0	0	0.0175439	0.140351	0	0	0.0350877	metagenome	NA	NA	NA	NA	NA	352: Elliot Crater Vent	NA	410657	NA	NA	352: Elliot Crater Vent	NA	CAM_BM_001140	NA	44.9333	-110.533	NA	14.1	hot spring	UNITED STATES	Yellowstone lakes, USA	hot spring	NA	NA	NA	CAM_LIB_000294	pyrosequencing (454)	gDNA	1107854	1776	NA	NA	NA	NA	NA
Yellowstone_Lake_Genetic_and_Gene_Diversity_in_a_Freshwater_Lake	CAM_SMPL_001064 Yellowstone_Lake_Genetic_and_Gene_Diversity_in_a_Freshwater_Lake	0.0526316	0.0350877	0.561404	0.157895	0	0	0	0.0175439	0.140351	0	0	0.0350877	metagenome	NA	NA	NA	NA	NA	352: Elliot Crater Vent	NA	410657	NA	NA	352: Elliot Crater Vent	NA	CAM_BM_001140	NA	44.9333	-110.533	NA	14.1	hot spring	UNITED STATES	Yellowstone lakes, USA	hot spring	NA	NA	NA	CAM_LIB_000295	pyrosequencing (454)	gDNA	1107854	1776	NA	NA	NA	NA	NA
Microbial_Initiative_in_Low_Oxygen_areas_off_Concepcion_and_Oregon	CAM_SMPL_002266 Microbial_Initiative_in_Low_Oxygen_areas_off_Concepcion_and_Oregon	0.05	0.025	0.875	0	0	0	0	0	0.025	0	0	0	metagenome	NA	NA	NA	NA	NA	MLC08 5 m	NA	NA	2009-08-31	2009-08-31	MLC08 5 m	NA	CAM_BM_002286	Station 18	-36.513	-73.129	NA	5	Coastal station off Concepcion, Chile	CHILE	Eastern Subtropical South Pacific	marine habitat	NA	NA	NA	CAM_LIB_001031	pyrosequencing (454)	cDNA	457523	2770	NA	NA	NA	NA	31.85
Global_Ocean_Sampling	JCVI_SMPL_1103283000020 Global_Ocean_Sampling	0.0483871	0.370968	0.467742	0	0.016129	0	0	0	0.016129	0	0	0.016129	metagenome	NA	NA	0.1	0.8	GS014 - South of Charleston, SC	GS014	NA	NA	2003-12-20 17:12:00	2003-12-20 17:12:00	JCVI_SITE_GS014	NA	JCVI_SITE_GS014	South of Charleston, SC	32.5069	-79.2639	NA	1	Coastal	UNITED STATES	North American East Coast	saline water	NA	NA	NA	JCVI_LIB_GS-14-01-01-1P6-2P0KB	dideoxysequencing (Sanger)	gDNA	128885	53	1.7	1	3rd leg	1.67	NA
Antarctica_Aquatic_Microbial_Metagenome	CAM_SMPL_SRA022087 Antarctica_Aquatic_Microbial_Metagenome	0.047619	0.0238095	0.880952	0	0.047619	0	0	0	0	0	0	0	metagenome	100	L	3	200	MID barcoded 0.8um and 3.0um filters from the same station	Station_350 -- 3.0 um	NA	256318	2007-12-27 17:51:00	2007-12-27 17:51:00	GSXX0000350	NA	CAM_BM_GSXX0000350	Station 350	-66.5662	142.317	NA	330	marine habitat		CEAMARC-8, bottom sample, 16nm from Antarctica	marine habitat	NA	NA	NA	CAM_LIB_GS350LG-BF-A9B-01-629	pyrosequencing (454)	gDNA	293348	1262	NA	330	NA	NA	34.55
Antarctica_Aquatic_Microbial_Metagenome	CAM_SMPL_SRA023097 Antarctica_Aquatic_Microbial_Metagenome	0.047619	0	0.714286	0.0952381	0	0	0	0	0	0	0	0.047619	metagenome	NA	L	0.8	3	MID barcoded 0.8um and 3.0um filters from the same station	Station_391 -- 0.8 um	NA	256318	2008-12-12 14:50:00	2008-12-12 14:50:00	GSXX0000391	NA	CAM_BM_GSXX0000391	Station 391	-68.3964	76.6803	NA	1	marine habitat		Southern Ocean	marine habitat	NA	NA	NA	CAM_LIB_GS391MID5SMXGS391MID6LG-BF-01-760_2	pyrosequencing (454)	gDNA	244910	1364	NA	1	NA	NA	34.24
Global_Ocean_Sampling	JCVI_SMPL_1103283000018 Global_Ocean_Sampling	0.047619	0	0.571429	0.380952	0	0	0	0	0	0	0	0	metagenome	NA	NA	0.1	0.8	GS012 - Chesapeake Bay, MD	GS012	NA	NA	2003-12-18 11:32:00	2003-12-18 11:32:00	JCVI_SITE_GS012	NA	JCVI_SITE_GS012	Chesapeake Bay, MD	38.9469	-76.4172	NA	13.2	Estuary	UNITED STATES	North American East Coast	saline water	NA	NA	NA	JCVI_LIB_GS-12-01-01-1P3-1P6KB	dideoxysequencing (Sanger)	gDNA	125440	51	21	13.2	3rd leg	13.99	3.5
Microbial_Initiative_in_Low_Oxygen_areas_off_Concepcion_and_Oregon	CAM_SMPL_001765 Microbial_Initiative_in_Low_Oxygen_areas_off_Concepcion_and_Oregon	0.047619	0.047619	0.809524	0.047619	0	0	0	0	0	0	0	0	metagenome	NA	NA	0.2	20	NA	14 Apr 2010 Meso transcriptome	NA	NA	2010-04-14	2010-04-14	BBLTranApr9.2010	NA	CAM_BM_001809	SH-70 (Strawberry Hill, 70 m depth)	44.25	-124.233	NA	55		UNITED STATES	Oregon Coast	marine habitat	NA	NA	NA	CAM_LIB_000935	pyrosequencing (454)	cDNA	1362504	2309	NA	NA	NA	NA	32.532
Global_Ocean_Sampling	JCVI_SMPL_1103283000013 Global_Ocean_Sampling	0.0465116	0.0232558	0.744186	0.0232558	0	0.0930233	0	0	0.0697674	0	0	0	metagenome	NA	NA	0.1	0.8	GS007 - Northern Gulf of Maine	GS007	NA	NA	2003-08-25 08:25:00	2003-08-25 08:25:00	JCVI_SITE_GS007	NA	JCVI_SITE_GS007	Northern Gulf of Maine	43.6322	-66.8472	NA	1	Coastal	CANADA	North American East Coast	saline water	NA	NA	NA	JCVI_LIB_GS-07-01-01-1P6KB	dideoxysequencing (Sanger)	gDNA	50980	46	1.4	1	1st leg	0.93	31.7
Microbial_Initiative_in_Low_Oxygen_areas_off_Concepcion_and_Oregon	CAM_SMPL_001749 Microbial_Initiative_in_Low_Oxygen_areas_off_Concepcion_and_Oregon	0.0462963	0.00132275	0.899471	0.010582	0.0026455	0.010582	0	0.00396825	0.00661376	0	0	0.00661376	metagenome	NA	NA	0.2	20	NA	14 Apr 2010 Meso metagenome	NA	NA	2010-04-14	2010-04-14	BBLTranApr9.2010	NA	CAM_BM_001809	SH-70 (Strawberry Hill, 70 m depth)	44.25	-124.233	NA	55		UNITED STATES	Oregon Coast	marine habitat	NA	NA	NA	CAM_LIB_000919	pyrosequencing (454)	gDNA	1489236	2309	NA	NA	NA	NA	32.532
Antarctica_Aquatic_Microbial_Metagenome	CAM_SMPL_SRA022150 Antarctica_Aquatic_Microbial_Metagenome	0.0454545	0	0.772727	0	0.0454545	0	0	0.0227273	0	0	0	0.113636	metagenome	325	L	0.1	0.8	0.1um sequencing	Station_348 -- 0.1 um	NA	256318	2007-12-25 17:34:00	2007-12-25 17:34:00	GSXX0000348	NA	CAM_BM_GSXX0000348	Station 348	-66.3394	142.988	NA	1.5	marine habitat		CEAMARC-61, 34 nm from Antarctica coast	marine habitat	NA	NA	NA	CAM_LIB_GS348ANTRC0P1UM-4F-01-854	pyrosequencing (454)	gDNA	471696	1257	NA	1.5	NA	NA	34.2
Global_Ocean_Sampling	JCVI_SMPL_1103283000009 Global_Ocean_Sampling	0.0434783	0.0434783	0.782609	0	0	0	0	0	0.0434783	0	0	0.0869565	metagenome	NA	NA	0.1	0.8	GS003 - Browns Bank, Gulf of Maine	GS003	NA	NA	2003-08-21 11:50:00	2003-08-21 11:50:00	JCVI_SITE_GS003	NA	JCVI_SITE_GS003	Browns Bank, Gulf of Maine	42.8528	-66.2172	NA	1	Coastal	CANADA	North American East Coast	saline water	NA	NA	NA	JCVI_LIB_GS-03-01-01-2P2KB	dideoxysequencing (Sanger)	gDNA	61605	42	1.4	1	1st leg	0.93	29.9
Lagrangian_sampling_of_Monterey_Bay_Surface_waters	CAM_SMPL_002221 Lagrangian_sampling_of_Monterey_Bay_Surface_waters	0.0408163	0.244898	0.571429	0	0	0.0204082	0	0.0204082	0.0408163	0	0	0.0204082	metagenome	1	L	0.22	5	NA	Coastal Pacific Drifting ESP 9/17/2010 2pm	NA	NA	2010-09-17 14:08:07	2010-09-17 14:47:07	Coastal Pacific Drifting ESP 9/17/2010 2pm 0.22-5um cDNA	NA	CAM_BM_002241	Coastal Pacific Drifting ESP 9/17/2010 2pm	35.8633	-122.817	NA	NA	Coastal Pacific Drifting ESP 9/17/2010 2pm	UNITED STATES	Coastal Pacific	marine habitat	NA	NA	NA	CAM_LIB_000987	pyrosequencing (454)	cDNA	613060	2725	NA	NA	NA	NA	33.327
Global_Ocean_Sampling	JCVI_SMPL_GS123 Global_Ocean_Sampling	0.0380952	0.485714	0.457143	0	0	0	0	0.00952381	0	0	0	0	metagenome	NA	NA	0.1	0.8	GS123 - International water between Madagascar and South Africa	GS123	NA	NA	2005-10-01 05:15:00	2005-10-01 05:15:00	JCVI_SITE_GS123	NA	JCVI_SITE_GS123	International water between Madagascar and South Africa	-32.3992	36.5919	NA	2.2	Open Ocean	INTERNATIONAL	Indian Ocean	saline water	NA	NA	NA	JCVI_LIB_GS123-G-01-4-6KB	dideoxysequencing (Sanger)	gDNA	107966	196	0.142	2.2		NA	35.8
Antarctica_Aquatic_Microbial_Metagenome	ANTARCTICAAQUATIC_SMPL_SITE228_3.0UM Antarctica_Aquatic_Microbial_Metagenome	0.0366972	0.100917	0.522936	0.00917431	0.12844	0	0.0275229	0.0458716	0.0550459	0	0	0.00917431	metagenome	NA		3	NA	Site228_3.0um	ANTARCTICAAQUATIC_SMPL_SITE228_3.0UM	NA	NA	2006-12-21 11:00:00		ANTARCTICAAQUATIC_SITE_SITE228_3.0UM	NA	ANTARCTICAAQUATIC_SITE_SITE228_3.0UM	Ace Lake, Antarctica	-68.4	78.1833	NA	18	Marine Derived Lake	AUSTRALIA		saline water	NA	NA	NA	ANTARCTICAAQUATIC_LIB_SITE228_3.0UM	pyrosequencing (454)	gDNA	321078	728	NA	18	NA	NA	34.78
Antarctica_Aquatic_Microbial_Metagenome	CAM_SMPL_SRA022100 Antarctica_Aquatic_Microbial_Metagenome	0.0357143	0	0.857143	0	0	0	0	0	0	0	0	0.107143	metagenome	500	L	3	200	3.0um sequencing	Station_359 -- 3 um	NA	256318	2008-01-12 01:11:00	2008-01-12 01:11:00	GSXX0000359	NA	CAM_BM_GSXX0000359	Station 359	-66.1903	143.492	NA	2	marine habitat		Polynya-E. Time series	marine habitat	NA	NA	NA	CAM_LIB_GS359LG-4F-01-606	pyrosequencing (454)	gDNA	493365	1289	NA	2	NA	NA	34.21
Antarctica_Aquatic_Microbial_Metagenome	ANTARCTICAAQUATIC_SMPL_SITE227_0.1UM Antarctica_Aquatic_Microbial_Metagenome	0.0357143	0.0238095	0.0595238	0.0238095	0.595238	0	0.0119048	0.119048	0.107143	0.0119048	0	0	metagenome	NA		0.1	NA	Site227_0.1um	ANTARCTICAAQUATIC_SMPL_SITE227_0.1UM	NA	NA	2006-12-21 07:00:00		ANTARCTICAAQUATIC_SITE_SITE227_0.1UM	NA	ANTARCTICAAQUATIC_SITE_SITE227_0.1UM	Ace Lake, Antarctica	-68.4	78.1833	NA	23	Marine Derived Lake	AUSTRALIA		saline water	NA	NA	NA	ANTARCTICAAQUATIC_LIB_SITE227_0.1UM	pyrosequencing (454)	gDNA	543641	715	NA	23	NA	NA	41.57
Western_Channel_Observatory_Microbial_Metagenomic_Study	WESTERNCHANNELOMM_SMPL_AUG_4PM_PF Western_Channel_Observatory_Microbial_Metagenomic_Study	0.0339623	0.0226415	0.898113	0.00754717	0.0150943	0	0	0	0.00377358	0	0	0.0188679	metagenome	NA	NA	0.22	NA	Aug 4pm prefilter gDNA	WESTERNCHANNELOMM_SMPL_AUG_4PM_PF	NA	NA	2008-08-27 16:00:00	2008-08-27 16:00:00	WESTERNCHANNELOMM_SITE_AUG_4PM_PF	NA	WESTERNCHANNELOMM_SITE_AUG_4PM_PF	Western Channel	50.2533	-4.20167	NA	2	saline water	UNITED KINGDOM	NA	saline water	NA	NA	NA	WESTERNCHANNELOMM_LIB_AUG_4PM_PF	pyrosequencing (454)	gDNA	620757	450	NA	2	NA	NA	32.1
Yellowstone_Lake_Genetic_and_Gene_Diversity_in_a_Freshwater_Lake	CAM_SMPL_001081 Yellowstone_Lake_Genetic_and_Gene_Diversity_in_a_Freshwater_Lake	0.0338983	0.0847458	0.59322	0.135593	0	0	0	0.0169492	0.101695	0	0	0.0169492	metagenome	NA	NA	NA	NA	NA	360: Inflated Plain Mixing	NA	410657	NA	NA	360: Inflated Plain Mixing	NA	CAM_BM_001145	NA	NA	NA	NA	NA					NA	NA	NA	CAM_LIB_000312	pyrosequencing (454)	gDNA	624201	1781	NA	NA	NA	NA	NA
Microbial_Initiative_in_Low_Oxygen_areas_off_Concepcion_and_Oregon	CAM_SMPL_001757 Microbial_Initiative_in_Low_Oxygen_areas_off_Concepcion_and_Oregon	0.0337838	0	0.945946	0	0	0.0135135	0	0	0	0.00675676	0	0	metagenome	NA	NA	0.2	20	NA	30 July 2009 Meso transcriptome	NA	NA	2009-07-30	2009-07-30	BBLTranJuly30.2009	NA	CAM_BM_001801	SH-70 (Strawberry Hill, 70 m depth)	44.25	-124.233	NA	55		UNITED STATES	Oregon Coast	marine habitat	NA	NA	NA	CAM_LIB_000927	pyrosequencing (454)	cDNA	1123265	2301	NA	NA	NA	NA	33.8893
Antarctica_Aquatic_Microbial_Metagenome	CAM_SMPL_SRA022101 Antarctica_Aquatic_Microbial_Metagenome	0.0322581	0	0.824885	0	0.0322581	0	0	0	0	0	0	0.110599	metagenome	500	L	0.1	0.8	0.1um sequencing	Station_360 -- 0.1 um	NA	256318	2008-01-13 22:39:00	2008-01-13 22:39:00	GSXX0000360	NA	CAM_BM_GSXX0000360	Station 360	-66.5817	140.881	NA	2	marine habitat		CEAMARC-12. 10nm from shore of Dumont d''urville, french station	marine habitat	NA	NA	NA	CAM_LIB_GS360ANTRC0P1UM-4F-01-685	pyrosequencing (454)	gDNA	541556	1292	NA	2	NA	NA	34.04
Lagrangian_sampling_of_Monterey_Bay_Surface_waters	CAM_SMPL_002223 Lagrangian_sampling_of_Monterey_Bay_Surface_waters	0.0285714	0.485714	0.4	0	0	0	0	0	0	0	0	0	metagenome	1	L	0.22	5	NA	Coastal Pacific Drifting ESP 9/17/2010 10pm	NA	NA	2010-09-17 22:04:07	2010-09-17 22:46:07	Coastal Pacific Drifting ESP 9/17/2010 10pm 0.22-5um cDNA	NA	CAM_BM_002243	Coastal Pacific Drifting ESP 9/17/2010 10pm	35.8241	-122.76	NA	NA	Coastal Pacific Drifting ESP 9/17/2010 10pm	UNITED STATES	Coastal Pacific	marine habitat	NA	NA	NA	CAM_LIB_000989	pyrosequencing (454)	cDNA	569480	2727	NA	NA	NA	NA	33.4051
Antarctica_Aquatic_Microbial_Metagenome	ANTARCTICAAQUATIC_SMPL_SITE228_0.8UM Antarctica_Aquatic_Microbial_Metagenome	0.028169	0.0892019	0.2723	0.0140845	0.356808	0	0.0469484	0.084507	0.0985915	0	0	0.00938967	metagenome	NA		0.8	NA	Site228_0.8um	ANTARCTICAAQUATIC_SMPL_SITE228_0.8UM	NA	NA	2006-12-21 11:00:00		ANTARCTICAAQUATIC_SITE_SITE228_0.8UM	NA	ANTARCTICAAQUATIC_SITE_SITE228_0.8UM	Ace Lake, Antarctica	-68.4	78.1833	NA	18	Marine Derived Lake	AUSTRALIA		saline water	NA	NA	NA	ANTARCTICAAQUATIC_LIB_SITE228_0.8UM	pyrosequencing (454)	gDNA	615550	722	NA	18	NA	NA	34.78
Monterey_Bay_Microbial_Study	MONTEREYBAY_SMPL_MB2001JD135_2 Monterey_Bay_Microbial_Study	0.027027	0	0.927928	0.00900901	0.027027	0	0	0	0.00900901	0	0	0	metagenome	NA	NA	0.2	NA	MB2001JD135_2	MONTEREYBAY_SMPL_MB2001JD135_2	NA	NA	2001-05-15	2001-05-15	MONTEREYBAY_SITE_MB2001JD135_2	NA	MONTEREYBAY_SITE_MB2001JD135_2	Monterey Bay, California	36.7469	-122.022	NA	0	Coastal water	UNITED STATES	USA	saline water	NA	NA	NA	MONTEREYBAY_LIB_MB2001JD135_2	pyrosequencing (454)	gDNA	191523	NA	NA	NA	NA	NA	NA
ALOHA	HF_SMPL_HOT179_125M_SG ALOHA	0.026087	0.713043	0.226087	0	0.00434783	0.00434783	0.00434783	0.00434783	0.00434783	0	0	0.00869565	metagenome	NA	NA	0.22	1.6	HOT179_125m_Shotgun	HF_SMPL_HOT179_125M_SG	NA	NA	2006-03-09 12:00:00	2006-03-09 12:00:00	HF_SITE_HOT179_125M_SG	NA	HF_SITE_HOT179_125M_SG	North Pacific Subtropical Gyre	22.73	-158.03	NA	125	upper euphotic	UNITED STATES	Hawaii Ocean Time-series Station ALOHA 125m	saline water	NA	NA	NA	HF_LIB_HOT179_125M_SG	dideoxysequencing (Sanger)	gDNA	152804	698	NA	125	NA	NA	NA
Microbial_Initiative_in_Low_Oxygen_areas_off_Concepcion_and_Oregon	CAM_SMPL_002262 Microbial_Initiative_in_Low_Oxygen_areas_off_Concepcion_and_Oregon	0.0246914	0.0246914	0.938272	0	0	0	0	0	0	0	0	0.0123457	metagenome	NA	NA	NA	NA	NA	MLC03 5 m	NA	NA	2009-03-24	2009-03-24	MLC03 5 m	NA	CAM_BM_002282	Station 18	-36.513	-73.129	NA	5	Coastal station off Concepcion, Chile	CHILE	Eastern Subtropical South Pacific	marine habitat	NA	NA	NA	CAM_LIB_001027	pyrosequencing (454)	cDNA	440599	2766	NA	NA	NA	NA	34.52
Antarctica_Aquatic_Microbial_Metagenome	ANTARCTICAAQUATIC_SMPL_SITE229_3.0UM Antarctica_Aquatic_Microbial_Metagenome	0.0243902	0.0243902	0.642276	0.00813008	0.162602	0	0.00813008	0	0.0406504	0	0	0.0162602	metagenome	NA		3	NA	Site229_3.0um	ANTARCTICAAQUATIC_SMPL_SITE229_3.0UM	NA	NA	2006-12-21 15:00:00		ANTARCTICAAQUATIC_SITE_SITE229_3.0UM	NA	ANTARCTICAAQUATIC_SITE_SITE229_3.0UM	Ace Lake, Antarctica	-68.4	78.1833	NA	14	Marine Derived Lake	AUSTRALIA		saline water	NA	NA	NA	ANTARCTICAAQUATIC_LIB_SITE229_3.0UM	pyrosequencing (454)	gDNA	337192	729	NA	14	NA	NA	32.29
Lagrangian_sampling_of_Monterey_Bay_Surface_waters	CAM_SMPL_002226 Lagrangian_sampling_of_Monterey_Bay_Surface_waters	0.0243902	0.292683	0.463415	0	0	0.0243902	0	0	0	0	0	0	metagenome	1	L	0.22	5	NA	Coastal Pacific Drifting ESP 9/18/2010 10am	NA	NA	2010-09-18 10:04:07	2010-09-18 10:47:07	Coastal Pacific Drifting ESP 9/18/2010 10am 0.22-5um cDNA	NA	CAM_BM_002246	Coastal Pacific Drifting ESP 9/18/2010 10am	35.7902	-122.709	NA	NA	Coastal Pacific Drifting ESP 9/18/2010 10am	UNITED STATES	Coastal Pacific	marine habitat	NA	NA	NA	CAM_LIB_000992	pyrosequencing (454)	cDNA	667365	2730	NA	NA	NA	NA	33.4535
Yellowstone_Lake_Genetic_and_Gene_Diversity_in_a_Freshwater_Lake	CAM_SMPL_001059 Yellowstone_Lake_Genetic_and_Gene_Diversity_in_a_Freshwater_Lake	0.0232558	0.0930233	0.395349	0.255814	0.0232558	0.0232558	0	0.0697674	0.0697674	0	0	0	metagenome	NA	NA	NA	NA	NA	334: West Thumb Otter Mixing	NA	410657	NA	NA	334: West Thumb Otter Mixing	NA	CAM_BM_001133	NA	NA	NA	NA	NA					NA	NA	NA	CAM_LIB_000290	pyrosequencing (454)	gDNA	482027	NA	NA	NA	NA	NA	NA
Global_Ocean_Sampling	JCVI_SMPL_1103283000035 Global_Ocean_Sampling	0.0208333	0.255208	0.697917	0	0.0208333	0	0	0	0.00520833	0	0	0	metagenome	NA	NA	0.1	0.8	GS030 - Warm seep, Roca Redonda	GS030	NA	NA	2004-02-09 11:42:00	2004-02-09 11:42:00	JCVI_SITE_GS030	NA	JCVI_SITE_GS030	Warm seep, Roca Redonda	0.272222	-91.6333	NA	19	Warm Seep	ECUADOR	Galapagos Islands	saline water	NA	NA	NA	JCVI_LIB_GS-30-01-01-1P3-1P6KB	dideoxysequencing (Sanger)	gDNA	1124	68	NA	19	4th leg	NA	NA
Lagrangian_sampling_of_Monterey_Bay_Surface_waters	CAM_SMPL_002216 Lagrangian_sampling_of_Monterey_Bay_Surface_waters	0.0196078	0.54902	0.294118	0.0392157	0	0.0392157	0	0	0	0.0392157	0	0	metagenome	1	L	0.22	5	NA	Coastal Pacific Drifting ESP 9/16/2010 6pm	NA	NA	2010-09-16 18:04:07	2010-09-16 18:44:07	Coastal Pacific Drifting ESP 9/16/2010 6pm 0.22-5um cDNA	NA	CAM_BM_002236	Coastal Pacific Drifting ESP 9/16/2010 6pm	36.0165	-122.977	NA	NA	Coastal Pacific Drifting ESP 9/16/2010 6pm	UNITED STATES	Coastal Pacific	marine habitat	NA	NA	NA	CAM_LIB_000982	pyrosequencing (454)	cDNA	721523	2720	NA	NA	NA	NA	33.282
Microbial_Initiative_in_Low_Oxygen_areas_off_Concepcion_and_Oregon	CAM_SMPL_002283 Microbial_Initiative_in_Low_Oxygen_areas_off_Concepcion_and_Oregon	0.0191693	0.0958466	0.808307	0.0127796	0.00638978	0	0	0	0	0	0	0.00319489	metagenome	NA	NA	NA	NA	NA	MLC08 5 m	NA	NA	2009-08-31	2009-08-31	MLC08 5 m	NA	CAM_BM_002303	Station 18	-36.513	-73.129	NA	5	Coastal station off Concepcion, Chile	CHILE	Eastern Subtropical South Pacific	marine habitat	NA	NA	NA	CAM_LIB_001047	pyrosequencing (454)	gDNA	602268	2787	NA	NA	NA	NA	31.85
Western_Channel_Observatory_Microbial_Metagenomic_Study	WESTERNCHANNELOMM_SMPL_AUG_10AM_PF Western_Channel_Observatory_Microbial_Metagenomic_Study	0.0188679	0.0377358	0.849057	0	0.0566038	0.0188679	0	0	0	0	0	0	metagenome	NA	NA	0.22	NA	Aug 10am prefilter gDNA	WESTERNCHANNELOMM_SMPL_AUG_10AM_PF	NA	NA	2008-08-28 10:00:00	2008-08-28 10:00:00	WESTERNCHANNELOMM_SITE_AUG_10AM_PF	NA	WESTERNCHANNELOMM_SITE_AUG_10AM_PF	Western Channel	50.2664	-4.14861	NA	2	saline water	UNITED KINGDOM	NA	saline water	NA	NA	NA	WESTERNCHANNELOMM_LIB_AUG_10AM_PF	pyrosequencing (454)	gDNA	326474	444	NA	2	NA	NA	33.2
Antarctica_Aquatic_Microbial_Metagenome	ANTARCTICAAQUATIC_SMPL_SITE227_0.8UM Antarctica_Aquatic_Microbial_Metagenome	0.0186916	0.158879	0.219626	0.0186916	0.285047	0	0.0280374	0.0654206	0.135514	0	0	0.00934579	metagenome	NA		0.8	NA	Site227_0.8um	ANTARCTICAAQUATIC_SMPL_SITE227_0.8UM	NA	NA	2006-12-21 07:00:00		ANTARCTICAAQUATIC_SITE_SITE227_0.8UM	NA	ANTARCTICAAQUATIC_SITE_SITE227_0.8UM	Ace Lake, Antarctica	-68.4	78.1833	NA	23	Marine Derived Lake	AUSTRALIA		saline water	NA	NA	NA	ANTARCTICAAQUATIC_LIB_SITE227_0.8UM	pyrosequencing (454)	gDNA	628332	721	NA	23	NA	NA	41.57
Microbial_Initiative_in_Low_Oxygen_areas_off_Concepcion_and_Oregon	CAM_SMPL_002274 Microbial_Initiative_in_Low_Oxygen_areas_off_Concepcion_and_Oregon	0.0181818	0.0363636	0.890909	0.0181818	0	0.00909091	0	0	0	0	0	0.0272727	metagenome	NA	NA	NA	NA	NA	MLC23 5 m	NA	NA	2011-03-30	2011-03-30	MLC23 5 m	NA	CAM_BM_002294	Station 18	-36.513	-73.129	NA	5	Coastal station off Concepcion, Chile	CHILE	Eastern Subtropical South Pacific	marine habitat	NA	NA	NA	CAM_LIB_001039	pyrosequencing (454)	cDNA	1101406	2778	NA	NA	NA	NA	34.51
Antarctica_Aquatic_Microbial_Metagenome	ANTARCTICAAQUATIC_SMPL_SITE227_3.0UM Antarctica_Aquatic_Microbial_Metagenome	0.0153846	0.0307692	0.307692	0	0.107692	0	0.0153846	0.246154	0.184615	0	0	0	metagenome	NA		3	NA	Site227_3.0um	ANTARCTICAAQUATIC_SMPL_SITE227_3.0UM	NA	NA	2006-12-21 07:00:00		ANTARCTICAAQUATIC_SITE_SITE227_3.0UM	NA	ANTARCTICAAQUATIC_SITE_SITE227_3.0UM	Ace Lake, Antarctica	-68.4	78.1833	NA	23	Marine Derived Lake	AUSTRALIA		saline water	NA	NA	NA	ANTARCTICAAQUATIC_LIB_SITE227_3.0UM	pyrosequencing (454)	gDNA	307291	727	NA	23	NA	NA	41.57
Bermuda_Oceanic_Microbial_Observatory_Course	CAM_S_596 Bermuda_Oceanic_Microbial_Observatory_Course	0.0147929	0.621302	0.289941	0.0118343	0.0177515	0.00295858	0	0	0.0118343	0	0	0.00591716	metagenome	60	L	0.2	NA	MG-RAST 4449103.3	MGMO-09-3_200m	NA	NA	2009-10-03 14:30:00	2009-10-03 14:30:00	NA	NA	CAM_BM_596	NA	32.1694	-64.5056	NA	200	NA	NA	NA	marine habitat	NA	NA	NA	CAM_LIB_000375	pyrosequencing (454)	gDNA	632172	1845	NA	NA	NA	NA	36.623
Global_Ocean_Sampling	JCVI_SMPL_GS117a Global_Ocean_Sampling	0.0147059	0.367647	0.544118	0.00735294	0.0220588	0	0	0	0.0220588	0	0	0.00735294	metagenome	NA	NA	0.1	0.8	GS117a - St. Anne Island, Seychelles	GS117a	NA	NA	2005-09-09 04:00:00	2005-09-09 04:00:00	JCVI_SITE_GS117	NA	JCVI_SITE_GS117	St. Anne Island, Seychelles	-4.61361	55.5086	NA	1.8	Coastal sample	SEYCHELLES	Indian Ocean	saline water	NA	NA	NA	JCVI_LIB_GS117-G-02-3-5KB	dideoxysequencing (Sanger)	gDNA	346952	191	0.103	1.8		NA	35.5
Antarctica_Aquatic_Microbial_Metagenome	CAM_SMPL_SRA022094 Antarctica_Aquatic_Microbial_Metagenome	0.0143885	0	0.76259	0	0.0719424	0	0	0	0	0	0	0.151079	metagenome	250	L	0.1	0.8	0.1um sequencing	Station_355 -- 0.1 um	NA	256318	2008-01-03 05:45:00	2008-01-03 05:45:00	GSXX0000355	NA	CAM_BM_GSXX0000355	Station 355	-66.7617	144.334	NA	2	marine habitat		CEAMARC-59	marine habitat	NA	NA	NA	CAM_LIB_GS355ANTRC0P1UM-4F-01-957	pyrosequencing (454)	gDNA	497210	1277	NA	2	NA	NA	34.3
Global_Ocean_Sampling	JCVI_SMPL_1103283000001 Global_Ocean_Sampling	0.014333	0.23484	0.715546	0.00220507	0.00110254	0.00110254	0	0	0	0	0	0.0220507	metagenome	NA	NA	0.1	0.8	GS000a - Sargasso Stations 11 & 13	GS000a	NA	NA	2003-02-26 03:35:00	2003-02-26 03:35:00	JCVI_SITE_GS000_S13	NA	JCVI_SITE_GS000_S13	Sargasso Station 13	31.175	-64.3243	NA	5	Open Ocean	BERMUDA	Sargasso Sea	saline water	NA	NA	NA	JCVI_LIB_GS-00a-01-01-9P0KB-T12947	dideoxysequencing (Sanger)	gDNA	237804	86	0.07	5	Pilot Study	NA	36.6
Antarctica_Aquatic_Microbial_Metagenome	CAM_SMPL_SRA022179 Antarctica_Aquatic_Microbial_Metagenome	0.0141844	0	0.921986	0.0141844	0.0070922	0	0	0.0070922	0	0	0	0.0141844	metagenome	500	L	0.1	0.8	0.1um sequencing	Station_368 -- 0.1 um	NA	256318	2008-01-26 09:37:00	2008-01-26 09:37:00	GSXX0000368	NA	CAM_BM_GSXX0000368	Station 368	-44.718	145.755	NA	2	marine habitat		Open Ocean Transect	marine habitat	NA	NA	NA	CAM_LIB_GS368ANTRC0P1UM-4F-01-767	pyrosequencing (454)	gDNA	581620	1316	NA	2	NA	NA	34.96
Yellowstone_Lake_Genetic_and_Gene_Diversity_in_a_Freshwater_Lake	CAM_SMPL_001066 Yellowstone_Lake_Genetic_and_Gene_Diversity_in_a_Freshwater_Lake	0.0140845	0.084507	0.619718	0.140845	0	0	0.0140845	0.0140845	0.056338	0	0	0	metagenome	NA	NA	NA	NA	NA	353: Elliot Crater Mixing	NA	410657	NA	NA	353: Elliot Crater Mixing	NA	CAM_BM_001141	NA	NA	NA	NA	NA					NA	NA	NA	CAM_LIB_000297	pyrosequencing (454)	gDNA	1039430	1777	NA	NA	NA	NA	NA
Yellowstone_Lake_Genetic_and_Gene_Diversity_in_a_Freshwater_Lake	CAM_SMPL_001065 Yellowstone_Lake_Genetic_and_Gene_Diversity_in_a_Freshwater_Lake	0.0140845	0.084507	0.619718	0.140845	0	0	0.0140845	0.0140845	0.056338	0	0	0	metagenome	NA	NA	NA	NA	NA	353: Elliot Crater Mixing	NA	410657	NA	NA	353: Elliot Crater Mixing	NA	CAM_BM_001141	NA	NA	NA	NA	NA					NA	NA	NA	CAM_LIB_000296	pyrosequencing (454)	gDNA	1039430	1777	NA	NA	NA	NA	NA
Monterey_Bay_transect_CN207_sampling_sites	CAM_S_637 Monterey_Bay_transect_CN207_sampling_sites	0.0136986	0.232877	0.753425	0	0	0	0	0	0	0	0	0	metagenome	NA	NA	0.1	0.8	NA	hw7a	NA	NA	2007-10-10 07:00:00	2007-10-10 07:00:00	hw7a	NA	CAM_BM_637	Station 67-70	36.1325	-123.494	NA	10	mesotrophic	NA	NA	marine habitat	NA	NA	NA	CAM_LIB_hw7a	pyrosequencing (454)	gDNA	433089	NA	NA	NA	NA	NA	NA
Antarctica_Aquatic_Microbial_Metagenome	ANTARCTICAAQUATIC_SMPL_SITE229_0.1UM Antarctica_Aquatic_Microbial_Metagenome	0.0135135	0	0.121622	0.027027	0.675676	0	0.0135135	0.0405405	0.0810811	0	0	0.0135135	metagenome	NA		0.1	NA	Site229_0.1um	ANTARCTICAAQUATIC_SMPL_SITE229_0.1UM	NA	NA	2006-12-21 15:00:00		ANTARCTICAAQUATIC_SITE_SITE229_0.1UM	NA	ANTARCTICAAQUATIC_SITE_SITE229_0.1UM	Ace Lake, Antarctica	-68.4	78.1833	NA	14	Marine Derived Lake	AUSTRALIA		saline water	NA	NA	NA	ANTARCTICAAQUATIC_LIB_SITE229_0.1UM	pyrosequencing (454)	gDNA	473537	717	NA	14	NA	NA	32.29
Antarctica_Aquatic_Microbial_Metagenome	CAM_SMPL_SRA022193 Antarctica_Aquatic_Microbial_Metagenome	0.0133333	0.0133333	0.926667	0.00666667	0	0	0	0	0	0	0	0.04	metagenome	NA	L	0.1	0.8	0.1um sequencing	Station_387 -- 0.1 um	NA	256318	2008-10-18 10:41:00	2008-10-18 10:41:00	GSXX0000387	NA	CAM_BM_GSXX0000387	Station 387	-60.5027	120.048	NA	1	marine habitat		Southern Ocean	marine habitat	NA	NA	NA	CAM_LIB_GS387-4F-01-745	pyrosequencing (454)	gDNA	479551	1352	NA	1	NA	NA	NA
Antarctica_Aquatic_Microbial_Metagenome	CAM_SMPL_SRA022077 Antarctica_Aquatic_Microbial_Metagenome	0.0126582	0.0126582	0.835443	0.0126582	0.0126582	0.0126582	0	0	0	0	0	0.0886076	metagenome	NA	L	NA	NA	larger filter MID barcode sequencing	Station_394 -- um	NA	256318	2008-12-17 09:30:00	2008-12-17 09:30:00	GSXX0000394	NA	CAM_BM_GSXX0000394	Station 394	-53.0247	73.375	NA	1	marine habitat		Southern Ocean	marine habitat	NA	NA	NA	CAM_LIB_GS394SM-BF-A12B-01-724	pyrosequencing (454)	gDNA	196343	1373	NA	1	NA	NA	33.9
Metagenome_from_Yellowstone_Bison_Hot_Spring	BISONMETAGENOME_SMPL_BISONPOOL_4 Metagenome_from_Yellowstone_Bison_Hot_Spring	0.0113636	0	0.0909091	0	0	0	0.0113636	0.0113636	0.102273	0	0	0	metagenome	NA	NA	NA	NA	Bison Hot Spring Pool 4	BISONMETAGENOME_SMPL_BISONPOOL_4	NA	NA			BISONMETAGENOME_SITE_BISONPOOL_4	NA	BISONMETAGENOME_SITE_BISONPOOL_4	Bison hot spring pool	44.5694	-110.865	NA	NA	fresh water	UNITED STATES	Yellowstone National Park	hot spring	NA	NA	NA	BISONMETAGENOME_LIB_BISONPOOL_4	dideoxysequencing (Sanger)	gDNA	88801	NA	NA	NA	NA	NA	NA
Microbial_Initiative_in_Low_Oxygen_areas_off_Concepcion_and_Oregon	CAM_SMPL_001756 Microbial_Initiative_in_Low_Oxygen_areas_off_Concepcion_and_Oregon	0.011236	0.011236	0.921348	0	0.0224719	0.011236	0	0.011236	0.011236	0	0	0	metagenome	NA	NA	0.2	20	NA	30 July 2009 DCM transcriptome	NA	NA	2009-07-30	2009-07-30	DCMJuly30.2009	NA	CAM_BM_001800	SH-70 (Strawberry Hill, 70 m depth)	44.25	-124.233	NA	25		UNITED STATES	Oregon Coast	marine habitat	NA	NA	NA	CAM_LIB_000926	pyrosequencing (454)	cDNA	1394061	2300	NA	NA	NA	NA	33.7198
Botany_Bay	CAM_SMPL_001694 Botany_Bay	0.0108696	0	0.61413	0.0271739	0.0163043	0	0	0.00543478	0.0923913	0	0.00543478	0.0815217	metagenome	NA		NA	NA		Sco-A	NA	NA	2009-09-23 10:00:00	2009-09-23 10:00:00	Sco-A	NA	CAM_BM_001754	Botany Bay	-18.817	147.633	NA	7		AUSTRALIA	Sydney	marine habitat	NA			CAM_LIB_000872	pyrosequencing (454)	gDNA	647196	NA	NA	NA	NA	NA	NA
Microbial_Initiative_in_Low_Oxygen_areas_off_Concepcion_and_Oregon	CAM_SMPL_001745 Microbial_Initiative_in_Low_Oxygen_areas_off_Concepcion_and_Oregon	0.0106707	0.0106707	0.884146	0	0.0182927	0.0152439	0	0	0.00914634	0.00762195	0	0.035061	metagenome	NA	NA	0.2	20	NA	21 Sept 2009 Meso metagenome	NA	NA	2009-09-21	2009-09-21	BBLTranSep21.2009	NA	CAM_BM_001805	SH-70 (Strawberry Hill, 70 m depth)	44.25	-124.233	NA	50		UNITED STATES	Oregon Coast	marine habitat	NA	NA	NA	CAM_LIB_000915	pyrosequencing (454)	gDNA	1312188	2305	NA	NA	NA	NA	33.4407
Antarctica_Aquatic_Microbial_Metagenome	ANTARCTICAAQUATIC_SMPL_SITE229_0.8UM Antarctica_Aquatic_Microbial_Metagenome	0.0106383	0.0141844	0.375887	0	0.507092	0.0106383	0.0035461	0.0106383	0.0496454	0	0	0.0035461	metagenome	NA		0.8	NA	Site229_0.8um	ANTARCTICAAQUATIC_SMPL_SITE229_0.8UM	NA	NA	2006-12-21 15:00:00		ANTARCTICAAQUATIC_SITE_SITE229_0.8UM	NA	ANTARCTICAAQUATIC_SITE_SITE229_0.8UM	Ace Lake, Antarctica	-68.4	78.1833	NA	14	Marine Derived Lake	AUSTRALIA		saline water	NA	NA	NA	ANTARCTICAAQUATIC_LIB_SITE229_0.8UM	pyrosequencing (454)	gDNA	511397	723	NA	14	NA	NA	32.29
Western_Channel_Observatory_Microbial_Metagenomic_Study	WESTERNCHANNELOMM_SMPL_APR_NIGHT_PF Western_Channel_Observatory_Microbial_Metagenomic_Study	0.0103093	0.00515464	0.953608	0	0.0309278	0	0	0	0	0	0	0	metagenome	NA	NA	0.22	NA	Apr Night prefilter gDNA	WESTERNCHANNELOMM_SMPL_APR_NIGHT_PF	NA	NA	2008-04-22 22:00:00	2008-04-22 22:00:00	WESTERNCHANNELOMM_SITE_APR_NIGHT_PF	NA	WESTERNCHANNELOMM_SITE_APR_NIGHT_PF	Western Channel	50.2531	-4.1875	NA	2	saline water	UNITED KINGDOM	NA	saline water	NA	NA	NA	WESTERNCHANNELOMM_LIB_APR_NIGHT_PF	pyrosequencing (454)	gDNA	493002	454	NA	2	NA	NA	35
Global_Ocean_Sampling	JCVI_SMPL_1103283000040 Global_Ocean_Sampling	0.00943396	0.188679	0.764151	0.0188679	0.00943396	0	0	0	0.00943396	0	0	0	metagenome	NA	NA	0.1	0.8	GS035 - Wolf Island	GS035	NA	NA	2004-03-01 16:44:00	2004-03-01 16:44:00	JCVI_SITE_GS035	NA	JCVI_SITE_GS035	Wolf Island	1.38917	-91.817	NA	1.7	Coastal	ECUADOR	Galapagos Islands	saline water	NA	NA	NA	JCVI_LIB_GS-35-01-01-1P5KB	dideoxysequencing (Sanger)	gDNA	140814	73	0.28	1.7	4th leg	0.29	34.5
Microbial_Initiative_in_Low_Oxygen_areas_off_Concepcion_and_Oregon	CAM_SMPL_002270 Microbial_Initiative_in_Low_Oxygen_areas_off_Concepcion_and_Oregon	0.00900901	0.0630631	0.864865	0.00900901	0	0.00900901	0	0	0.018018	0	0	0.00900901	metagenome	NA	NA	NA	NA	NA	MLC16 5 m	NA	NA	2010-09-01	2010-09-01	MLC16 5 m	NA	CAM_BM_002290	Station 18	-36.513	-73.129	NA	5	Coastal station off Concepcion, Chile	CHILE	Eastern Subtropical South Pacific	marine habitat	NA	NA	NA	CAM_LIB_001035	pyrosequencing (454)	cDNA	1290050	2774	NA	NA	NA	NA	33.56
Global_Ocean_Sampling	JCVI_SMPL_1103283000014 Global_Ocean_Sampling	0.00877193	0.0350877	0.859649	0.0350877	0	0.00877193	0	0	0	0.00877193	0	0	metagenome	NA	NA	0.1	0.8	GS008 - Newport Harbor, RI	GS008	NA	NA	2003-11-16 16:45:00	2003-11-16 16:45:00	JCVI_SITE_GS008	NA	JCVI_SITE_GS008	Newport Harbor, RI	41.4858	-71.3511	NA	1	Coastal	UNITED STATES	North American East Coast	saline water	NA	NA	NA	JCVI_LIB_GS-08-01-01-1P6KB	dideoxysequencing (Sanger)	gDNA	129655	47	2.2	1	2nd leg	1.42	26.5
Monterey_Bay_Microbial_Study	MONTEREYBAY_SMPL_MB2001JD135_1 Monterey_Bay_Microbial_Study	0.00862069	0	0.939655	0	0.0517241	0	0	0	0	0	0	0	metagenome	NA	NA	0.2	NA	MB2001JD135_1	MONTEREYBAY_SMPL_MB2001JD135_1	NA	NA	2001-05-15	2001-05-15	MONTEREYBAY_SITE_MB2001JD135_1	NA	MONTEREYBAY_SITE_MB2001JD135_1	Monterey Bay, California	36.7469	-122.022	NA	0	Coastal water	UNITED STATES	USA	saline water	NA	NA	NA	MONTEREYBAY_LIB_MB2001JD135_1	pyrosequencing (454)	gDNA	223337	NA	NA	NA	NA	NA	NA
Antarctica_Aquatic_Microbial_Metagenome	CAM_SMPL_SRA022090 Antarctica_Aquatic_Microbial_Metagenome	0.00858369	0	0.817597	0	0.0107296	0.00858369	0	0	0	0	0	0.154506	metagenome	500	L	0.8	3	0.8um sequencing	Station_351 -- 0.8 um	NA	256318	2007-12-28 13:31:00	2007-12-28 13:31:00	GSXX0000351	NA	CAM_BM_GSXX0000351	Station 351	-66.5587	143.337	NA	1.5	marine habitat		CEAMARC-37, 18nm from Antarctica	marine habitat	NA	NA	NA	CAM_LIB_GS351SM-4F-01-692	pyrosequencing (454)	gDNA	513372	1265	NA	1.5	NA	NA	34.3
Western_Channel_Observatory_Microbial_Metagenomic_Study	WESTERNCHANNELOMM_SMPL_AUG_10PM_PF Western_Channel_Observatory_Microbial_Metagenomic_Study	0.008	0.104	0.872	0	0	0	0	0	0	0	0	0.016	metagenome	NA	NA	0.22	NA	Aug 10pm refilter gDNA	WESTERNCHANNELOMM_SMPL_AUG_10PM_PF	NA	NA	2008-08-27 22:00:00	2008-08-27 22:00:00	WESTERNCHANNELOMM_SITE_AUG_10PM_PF	NA	WESTERNCHANNELOMM_SITE_AUG_10PM_PF	Western Channel	50.2544	-4.19889	NA	2	saline water	UNITED KINGDOM	NA	saline water	NA	NA	NA	WESTERNCHANNELOMM_LIB_AUG_10PM_PF	pyrosequencing (454)	gDNA	524953	448	NA	2	NA	NA	33
Antarctica_Aquatic_Microbial_Metagenome	CAM_SMPL_SRA022083 Antarctica_Aquatic_Microbial_Metagenome	0.00775194	0	0.821705	0	0.0387597	0.0155039	0	0	0	0	0	0.116279	metagenome	250	L	0.1	0.8	0.1um sequencing	Station_347 -- 0.1 um	NA	256318	2007-12-23 11:42:00	2007-12-23 11:42:00	GSXX0000347	NA	CAM_BM_GSXX0000347	Station 347	-66.0213	142.666	NA	2	marine habitat		CEAMARC-27 Antarctica Shelf-64 nm off continent. Near pack ice	marine habitat	NA	NA	NA	CAM_LIB_GS347ANTRC0P1UM-4F-01-707	pyrosequencing (454)	gDNA	605282	1253	NA	2	NA	NA	34.2
Monterey_Bay_transect_CN207_sampling_sites	CAM_S_635 Monterey_Bay_transect_CN207_sampling_sites	0.0075188	0.105263	0.736842	0.0075188	0.0676692	0.0225564	0	0	0	0	0	0.0075188	metagenome	NA	NA	0.8	3	NA	hw5a	NA	NA	2007-10-10 07:00:00	2007-10-10 07:00:00	hw5a	NA	CAM_BM_635	Station H3	36.7444	-122.022	NA	5	Coastal	NA	NA	marine habitat	NA	NA	NA	CAM_LIB_hw5a	pyrosequencing (454)	gDNA	445940	NA	NA	NA	NA	NA	NA
Antarctica_Aquatic_Microbial_Metagenome	CAM_SMPL_SRA022152 Antarctica_Aquatic_Microbial_Metagenome	0.00729927	0	0.810219	0	0.0437956	0.0145985	0	0	0	0.00729927	0	0.109489	metagenome	250	L	0.8	3	MID barcoded 0.8um and 3.0um filters from the same station	Station_349 -- 0.8 um	NA	256318	2007-12-27 17:51:00	2007-12-27 17:51:00	GSXX0000349	NA	CAM_BM_GSXX0000349	Station 349	-66.5662	142.317	NA	1.5	marine habitat		CEAMARC-8. 16 nm from Antarctica	marine habitat	NA	NA	NA	CAM_LIB_GS349SM-BF-A6B-01-702	pyrosequencing (454)	gDNA	257370	1259	NA	1.5	NA	NA	34.4
Antarctica_Aquatic_Microbial_Metagenome	CAM_SMPL_SRA022166 Antarctica_Aquatic_Microbial_Metagenome	0.00728155	0	0.907767	0	0.00485437	0	0	0	0	0	0	0.0800971	metagenome	500	L	0.1	0.8	0.1um sequencing	Station_359 -- 0.1 um	NA	256318	2008-01-12 01:11:00	2008-01-12 01:11:00	GSXX0000359	NA	CAM_BM_GSXX0000359	Station 359	-66.1903	143.492	NA	2	marine habitat		Polynya-E. Time series	marine habitat	NA	NA	NA	CAM_LIB_GS359ANTRC0P1UM-4F-01-651	pyrosequencing (454)	gDNA	512122	1289	NA	2	NA	NA	34.21
Yellowstone_Lake_Genetic_and_Gene_Diversity_in_a_Freshwater_Lake	CAM_SMPL_001051 Yellowstone_Lake_Genetic_and_Gene_Diversity_in_a_Freshwater_Lake	0.00568182	0.659091	0.193182	0.0795455	0.0113636	0	0	0	0.0397727	0	0	0	metagenome	NA	NA	0.8	NA	NA	347b: Inflated Plain Photic (0.8 micron filter)	NA	410657	NA	NA	347: Inflated Plain Photic	NA	CAM_BM_001136	NA	NA	NA	NA	NA					NA	NA	NA	CAM_LIB_000282	pyrosequencing (454)	gDNA	539728	1772	NA	NA	NA	NA	NA
Ice_Metagenome	ICEMETAGENOME_SMPL_GLACIERICEMETAGENOME Ice_Metagenome	0.00520833	0.0755208	0.677083	0.0677083	0.122396	0.00260417	0	0	0.015625	0	0	0.00260417	metagenome	NA	NA	0.2	NA	Glacier Ice Metagenome	ICEMETAGENOME_SMPL_GLACIERICEMETAGENOME	NA	NA	2005-06-01	NA	ICEMETAGENOME_SITE_GLACIERICEMETAGENOME	NA	ICEMETAGENOME_SITE_GLACIERICEMETAGENOME	German glacier	47.4167	10.9833	NA	0.5	NA	GERMANY	NA	NA	NA	NA	NA	ICEMETAGENOME_LIB_GLACIERICEMETAGENOME	pyrosequencing (454)	gDNA	1076539	652	NA	0.5	NA	NA	NA
Antarctica_Aquatic_Microbial_Metagenome	CAM_SMPL_SRA022110 Antarctica_Aquatic_Microbial_Metagenome	0.0049505	0.0247525	0.940594	0.00990099	0.0049505	0	0	0	0	0	0	0.0148515	metagenome	500	L	0.1	0.8	0.1um sequencing	Station_366 -- 0.1 um	NA	256318	2008-01-24 14:54:00	2008-01-24 14:54:00	GSXX0000366	NA	CAM_BM_GSXX0000366	Station 366	-52.0233	144.066	NA	2	marine habitat		Open Ocean Transect	marine habitat	NA	NA	NA	CAM_LIB_GS366ANTRC0P1UM-4F-01-760	pyrosequencing (454)	gDNA	632036	1310	NA	2	NA	NA	33.84
Antarctica_Aquatic_Microbial_Metagenome	CAM_SMPL_SRA022169 Antarctica_Aquatic_Microbial_Metagenome	0.00469484	0	0.892019	0.00469484	0.0140845	0	0	0	0	0	0	0.084507	metagenome	500	L	0.8	3	MID barcoded 0.8um and 3.0um filters from the same station	Station_360 -- 0.8 um	NA	256318	2008-01-13 22:39:00	2008-01-13 22:39:00	GSXX0000360	NA	CAM_BM_GSXX0000360	Station 360	-66.5817	140.881	NA	2	marine habitat		CEAMARC-12. 10nm from shore of Dumont d''urville, french station	marine habitat	NA	NA	NA	CAM_LIB_GS360SM-BF-A2B-01-761	pyrosequencing (454)	gDNA	285626	1292	NA	2	NA	NA	34.04
Global_Ocean_Sampling	JCVI_SMPL_1103283000021 Global_Ocean_Sampling	0.0046729	0.831776	0.154206	0	0	0	0	0.0046729	0.0046729	0	0	0	metagenome	NA	NA	0.1	0.8	GS015 - Off Key West, FL	GS015	NA	NA	2004-01-08 06:25:00	2004-01-08 06:25:00	JCVI_SITE_GS015	NA	JCVI_SITE_GS015	Off Key West, FL	24.4883	-83.07	NA	1.7	Coastal	UNITED STATES	Caribbean Sea	saline water	NA	NA	NA	JCVI_LIB_GS-15-01-01-1P3-1P6KB	dideoxysequencing (Sanger)	gDNA	127362	54	0.2	1.7	3rd leg	0.18	36
Antarctica_Aquatic_Microbial_Metagenome	CAM_SMPL_SRA022095 Antarctica_Aquatic_Microbial_Metagenome	0.00446429	0.00223214	0.857143	0	0.0290179	0.00223214	0	0	0	0	0	0.102679	metagenome	250	L	0.8	3	0.8um sequencing	Station_355 -- 0.8 um	NA	256318	2008-01-03 05:45:00	2008-01-03 05:45:00	GSXX0000355	NA	CAM_BM_GSXX0000355	Station 355	-66.7617	144.334	NA	2	marine habitat		CEAMARC-59	marine habitat	NA	NA	NA	CAM_LIB_GS355SM-4F-01-679	pyrosequencing (454)	gDNA	483940	1277	NA	2	NA	NA	34.3
Global_Ocean_Sampling	JCVI_SMPL_1103283000023 Global_Ocean_Sampling	0.00392157	0.639216	0.317647	0.00392157	0.0117647	0	0	0	0.00392157	0	0	0.00784314	metagenome	NA	NA	0.1	0.8	GS017 - Yucatan Channel	GS017	NA	NA	2004-01-09 13:47:00	2004-01-09 13:47:00	JCVI_SITE_GS017	NA	JCVI_SITE_GS017	Yucatan Channel	20.5225	-85.4136	NA	2	Open Ocean	MEXICO	Caribbean Sea	saline water	NA	NA	NA	JCVI_LIB_GS-17-01-01-1P8-2P2KB	dideoxysequencing (Sanger)	gDNA	257581	56	0.13	2	3rd leg	0.08	35.8
Botany_Bay	CAM_SMPL_001695 Botany_Bay	0.00377358	0.0113208	0.45283	0.0150943	0.184906	0	0.00377358	0.00754717	0.0943396	0	0.0113208	0.0566038	metagenome	NA		NA	NA		Sco-B	NA	NA	2009-09-23 10:00:00	2009-09-23 10:00:00	Sco-B	NA	CAM_BM_001755	Botany Bay	-18.817	147.633	NA	7		AUSTRALIA	Sydney	marine habitat	NA			CAM_LIB_000873	pyrosequencing (454)	gDNA	589247	NA	NA	NA	NA	NA	NA
Microbial_Initiative_in_Low_Oxygen_areas_off_Concepcion_and_Oregon	CAM_SMPL_001762 Microbial_Initiative_in_Low_Oxygen_areas_off_Concepcion_and_Oregon	0.00352113	0.00352113	0.897887	0.00352113	0.0211268	0.00352113	0	0.00352113	0.00352113	0	0	0.056338	metagenome	NA	NA	0.2	20	NA	21 Sept 2009 70 m transcriptome	NA	NA	2009-09-21	2009-09-21	BBLSep21.2009	NA	CAM_BM_001806	SH-70 (Strawberry Hill, 70 m depth)	44.25	-124.233	NA	70		UNITED STATES	Oregon Coast	marine habitat	NA	NA	NA	CAM_LIB_000932	pyrosequencing (454)	cDNA	1436745	2306	NA	NA	NA	NA	33.6192
Botany_Bay	CAM_SMPL_SRA022044 Botany_Bay	0.00323102	0.0549273	0.844911	0.0113086	0.0145396	0.0161551	0.00323102	0.00484653	0.00807754	0	0	0.00807754	metagenome	NA		0.8	3		BBAY01SM-4F-01-621	NA	NA	2006-10-18 10:47:00	2006-10-18 13:15:00	BBAY01SM-4F-01-621	NA	CAM_BM_SRA022044	Botany Bay, Australia	-33.9901	151.232	NA	NA	Coastal	AUSTRALIA	Botany Bay, Australia	marine habitat	NA			CAM_LIB_BBAY01SM-4F-01-621	pyrosequencing (454)	gDNA	1073717	1382	NA	2	NA	NA	33.6
Antarctica_Aquatic_Microbial_Metagenome	CAM_SMPL_SRA022098 Antarctica_Aquatic_Microbial_Metagenome	0.00278552	0	0.869081	0.00557103	0.00557103	0.00278552	0	0	0.00557103	0	0	0.10585	metagenome	500	L	0.8	3	0.8um sequencing	Station_357 -- 0.8 um	NA	256318	2008-01-05 00:48:00	2008-01-05 00:48:00	GSXX0000357	NA	CAM_BM_GSXX0000357	Station 357	-66.1719	142.935	NA	2	marine habitat		Polyna-W-Compass-B Time series	marine habitat	NA	NA	NA	CAM_LIB_GS357SM-4F-01-758	pyrosequencing (454)	gDNA	368795	1283	NA	2	NA	NA	34.15
Antarctica_Aquatic_Microbial_Metagenome	CAM_SMPL_SRA022156 Antarctica_Aquatic_Microbial_Metagenome	0.00276243	0.00276243	0.834254	0	0.0220994	0.00828729	0	0	0.00276243	0	0	0.124309	metagenome	500	L	0.8	3	0.8um sequencing	Station_352 -- 0.8 um	NA	256318	2007-12-29 11:16:00	2007-12-29 11:16:00	GSXX0000352	NA	CAM_BM_GSXX0000352	Station 352	-66.765	143.291	NA	2.5	marine habitat		CEAMARC-43. 6.3 nm from Antarctica	marine habitat	NA	NA	NA	CAM_LIB_GS352SM-4F-01-751	pyrosequencing (454)	gDNA	502653	1268	NA	2.5	NA	NA	34.3
Metagenome_from_Yellowstone_Bison_Hot_Spring	BISONMETAGENOME_SMPL_BISONPOOL_1 Metagenome_from_Yellowstone_Bison_Hot_Spring	0.0025641	0.417949	0.0153846	0	0.00512821	0	0.207692	0.00512821	0.0102564	0	0	0	metagenome	NA	NA	NA	NA	Bison Hot Spring Pool 1	BISONMETAGENOME_SMPL_BISONPOOL_1	NA	NA	2005-07-01	2005-07-01	BISONMETAGENOME_SITE_BISONPOOL_1	NA	BISONMETAGENOME_SITE_BISONPOOL_1	Bison hot spring pool	44.6	-110.9	NA	NA	fresh water	UNITED STATES	Yellowstone National Park	hot spring	NA	NA	NA	BISONMETAGENOME_LIB_BISONPOOL_1	dideoxysequencing (Sanger)	gDNA	210679	486	NA	NA	NA	NA	NA
Chlorophyl_Maxima	CAM_SMPL_003201 Chlorophyl_Maxima	0.00230947	0.533487	0.385681	0.00461894	0.0161663	0.00692841	0	0.00461894	0.0161663	0	0	0.0161663	metagenome	NA	NA	NA	NA	NA	DCM	NA	NA	2007-10-15	2007-10-15	DCM	NA	CAM_BM_003239	Mediterranean_DCM	38.0685	-0.23199	NA	NA	NA	SPAIN	NA	marine habitat	NA	NA	NA	CAM_LIB_001993	pyrosequencing (454)	gDNA	1204321	3684	NA	NA	NA	NA	38.6
Antarctica_Aquatic_Microbial_Metagenome	CAM_SMPL_SRA022097 Antarctica_Aquatic_Microbial_Metagenome	0.0021645	0	0.865801	0	0.025974	0	0	0	0	0	0	0.106061	metagenome	500	L	0.1	0.8	0.1um sequencing	Station_357 -- 0.1 um	NA	256318	2008-01-05 00:48:00	2008-01-05 00:48:00	GSXX0000357	NA	CAM_BM_GSXX0000357	Station 357	-66.1719	142.935	NA	2	marine habitat		Polyna-W-Compass-B Time series	marine habitat	NA	NA	NA	CAM_LIB_GS357ANTRC0P1UM-4F-01-711	pyrosequencing (454)	gDNA	678613	1283	NA	2	NA	NA	34.15
Microbial_Initiative_in_Low_Oxygen_areas_off_Concepcion_and_Oregon	CAM_SMPL_001739 Microbial_Initiative_in_Low_Oxygen_areas_off_Concepcion_and_Oregon	0.00186451	0.000621504	0.911125	0	0.0758235	0.000621504	0.000621504	0.000621504	0.000621504	0	0	0.00372902	metagenome	NA	NA	0.2	20	NA	30 July 2009 5 m metagenome	NA	NA	2009-07-30	2009-07-30	SurfaceJuly30.2009	NA	CAM_BM_001799	SH-70 (Strawberry Hill, 70 m depth)	44.25	-124.233	NA	5		UNITED STATES	Oregon Coast	marine habitat	NA	NA	NA	CAM_LIB_000909	pyrosequencing (454)	gDNA	1394922	2299	NA	NA	NA	NA	33.821
Microbial_Initiative_in_Low_Oxygen_areas_off_Concepcion_and_Oregon	CAM_SMPL_001747 Microbial_Initiative_in_Low_Oxygen_areas_off_Concepcion_and_Oregon	0.00110132	0.0165198	0.938326	0.00110132	0.00550661	0.00330396	0	0.00110132	0.00550661	0	0	0.00550661	metagenome	NA	NA	0.2	20	NA	14 Apr 2010 5 m metagenome	NA	NA	2010-04-14	2010-04-14	SurfceApr9.2010	NA	CAM_BM_001807	SH-70 (Strawberry Hill, 70 m depth)	44.25	-124.233	NA	5		UNITED STATES	Oregon Coast	marine habitat	NA	NA	NA	CAM_LIB_000917	pyrosequencing (454)	gDNA	1331938	2307	NA	NA	NA	NA	31.785
Microbial_Initiative_in_Low_Oxygen_areas_off_Concepcion_and_Oregon	CAM_SMPL_001752 Microbial_Initiative_in_Low_Oxygen_areas_off_Concepcion_and_Oregon	0.000760456	0	0.930798	0.000760456	0.0448669	0.00380228	0	0.000760456	0.00684411	0	0	0.00380228	metagenome	NA	NA	0.2	20	NA	10 Aug 2010 DCM metagenome	NA	NA	2010-08-10	2010-08-10	DCMAug10.2010	NA	CAM_BM_001812	SH-70 (Strawberry Hill, 70 m depth)	44.25	-124.233	NA	11		UNITED STATES	Oregon Coast	marine habitat	NA	NA	NA	CAM_LIB_000922	pyrosequencing (454)	gDNA	1496340	2312	NA	NA	NA	NA	33.586
ALOHA	HF_SMPL_HOT179_25M_GDNA ALOHA	0	0.962963	0.037037	0	0	0	0	0	0	0	0	0	metagenome	NA	NA	NA	NA	HOT179_25m_gDNA	HF_SMPL_HOT179_25M_GDNA	NA	NA			HF_SITE_HOT179_25M_GDNA	NA	HF_SITE_HOT179_25M_GDNA	North Pacific Subtropical Gyre	22.75	-158	NA	25	upper euphotic	UNITED STATES	Hawaii Ocean Time-series station ALOHA, 25 m	saline water	NA	NA	NA	HF_LIB_HOT179_25M_GDNA	pyrosequencing (454)	gDNA	385193	400	NA	25	NA	NA	35.1
ALOHA	HF_SMPL_HOT179_75M_GDNA ALOHA	0	1	0	0	0	0	0	0	0	0	0	0	metagenome	NA	NA	NA	NA		HF_SMPL_HOT179_75M_GDNA	NA	NA			HF_SITE_HOT179_75M_GDNA	NA	HF_SITE_HOT179_75M_GDNA	North Pacific Subtropical Gyre	22.75	-158	NA	75	upper euphotic	UNITED STATES	Hawaii Ocean Time-series station ALOHA, 75 m	saline water	NA	NA	NA	HF_LIB_HOT179_75M_GDNA	pyrosequencing (454)	gDNA	414323	402	NA	75	NA	NA	35.2
ALOHA	HF_SMPL_BATS216_50M_SG ALOHA	0	0.828467	0.149635	0.00364964	0.00364964	0.00729927	0	0	0	0	0	0	metagenome	NA	NA	0.22	1.6	BATS216_50m_Shotgun	HF_SMPL_BATS216_50M_SG	NA	NA	2006-10-12 12:00:00	2006-10-12 12:00:00	HF_SITE_BATS216_50M_SG	NA	HF_SITE_BATS216_50M_SG	Sargasso Sea	31.67	-64.17	NA	50	open ocean	BERMUDA	Bermuda time Series BATS Station 50m	saline water	NA	NA	NA	HF_LIB_BATS216_50M_SG	dideoxysequencing (Sanger)	gDNA	134592	701	NA	50	NA	NA	NA
ALOHA	HF_SMPL_HOT179_25M_SG ALOHA	0	0.862295	0.111475	0.00655738	0.00327869	0	0.00983607	0	0.00327869	0	0	0	metagenome	NA	NA	0.22	1.6	HOT179_25m_Shotgun	HF_SMPL_HOT179_25M_SG	NA	NA	2006-03-09 12:00:00	2006-03-09 12:00:00	HF_SITE_HOT179_25M_SG	NA	HF_SITE_HOT179_25M_SG	North Pacific Subtropical Gyre	22.73	-158.03	NA	25	upper euphotic	UNITED STATES	Hawaii Ocean Time-series Station ALOHA 25m	saline water	NA	NA	NA	HF_LIB_HOT179_25M_SG	dideoxysequencing (Sanger)	gDNA	141511	696	NA	25	NA	NA	NA
ALOHA	HF_SMPL_HOT179_75M_SG ALOHA	0	0.96595	0.0304659	0	0	0	0	0.00179211	0.00179211	0	0	0	metagenome	NA	NA	0.22	1.6	HOT179_75m_Shotgun	HF_SMPL_HOT179_75M_SG	NA	NA	2006-03-09 12:00:00	2006-03-09 12:00:00	HF_SITE_HOT179_75M_SG	NA	HF_SITE_HOT179_75M_SG	North Pacific Subtropical Gyre	22.73	-158.03	NA	75	upper euphotic	UNITED STATES	Hawaii Ocean Time-series Station ALOHA 75m	saline water	NA	NA	NA	HF_LIB_HOT179_75M_SG	dideoxysequencing (Sanger)	gDNA	149625	697	NA	75	NA	NA	NA
ALOHA	HF_SMPL_BATS216_20M_SG ALOHA	0	0.6	0.352381	0	0	0.0190476	0	0.00952381	0.00952381	0	0	0.00952381	metagenome	NA	NA	0.22	1.6	BATS216_20m_Shotgun	HF_SMPL_BATS216_20M_SG	NA	NA	2006-10-12 12:00:00	2006-10-12 12:00:00	HF_SITE_BATS216_20M_SG	NA	HF_SITE_BATS216_20M_SG	Sargasso Sea	31.67	-64.17	NA	20	open ocean	BERMUDA	Bermuda time Series BATS Station 20m	saline water	NA	NA	NA	HF_LIB_BATS216_20M_SG	dideoxysequencing (Sanger)	gDNA	143136	700	NA	20	NA	NA	NA
Antarctica_Aquatic_Microbial_Metagenome	CAM_SMPL_SRA022081 Antarctica_Aquatic_Microbial_Metagenome	0	0	0.834783	0	0.0956522	0.00869565	0	0	0.00869565	0	0	0.0521739	metagenome	400	L	0.1	0.8	0.1um sequencing	Station_236 -- 0.1 um	NA	256318	2007-01-07 13:25:00	2007-01-07 13:25:00	GSXX0000236	NA	CAM_BM_GSXX0000236	Station 236	-63.8907	112.073	NA	2	marine habitat		Antarctica Open water	marine habitat	NA	NA	NA	CAM_LIB_GS236ANTRC0P1UM-4F-01-709	pyrosequencing (454)	gDNA	532224	1247	NA	2	NA	NA	33.7
Antarctica_Aquatic_Microbial_Metagenome	CAM_SMPL_SRA022146 Antarctica_Aquatic_Microbial_Metagenome	0	0.0869565	0.826087	0	0.0434783	0	0	0	0	0	0	0	metagenome	500	L	3	200	3.0um sequencing	Station_346 -- 3 um	NA	256318	2008-12-20 16:32:00	2008-12-20 16:32:00	GSXX0000346	NA	CAM_BM_GSXX0000346	Station 346	-59.312	142.463	NA	2	marine habitat		East Antarctica Plain	marine habitat	NA	NA	NA	CAM_LIB_GS346LG-4F-01-741	pyrosequencing (454)	gDNA	297801	1250	NA	2	NA	NA	33.75
Antarctica_Aquatic_Microbial_Metagenome	CAM_SMPL_SRA022078 Antarctica_Aquatic_Microbial_Metagenome	0	0	0.733333	0.0666667	0	0.0666667	0	0	0.0666667	0.0666667	0	0	metagenome	9	L	0.8	3	0.8um sequencing	Station_233 -- 0.8 um	NA	256318	2006-12-24	2006-12-24	GSXX0000233	NA	CAM_BM_GSXX0000233	Station 233	-68.4623	78.1966	NA	0	saline water		Organic Lake, Antarctica	saline water	NA	NA	NA	CAM_LIB_GS233ANTRC0P8UM-4F-01-618	pyrosequencing (454)	gDNA	501913	1241	NA	0	NA	NA	NA
Antarctica_Aquatic_Microbial_Metagenome	CAM_SMPL_SRA022148 Antarctica_Aquatic_Microbial_Metagenome	0	0.0714286	0.357143	0	0	0	0	0	0	0	0	0	metagenome	250	L	3	200	MID barcoded 0.8um and 3.0um filters from the same station	Station_347 -- 3.0 um	NA	256318	2007-12-23 11:42:00	2007-12-23 11:42:00	GSXX0000347	NA	CAM_BM_GSXX0000347	Station 347	-66.0213	142.666	NA	2	marine habitat		CEAMARC-27 Antarctica Shelf-64 nm off continent. Near pack ice	marine habitat	NA	NA	NA	CAM_LIB_GS347LG-BF-A3B-01-644	pyrosequencing (454)	gDNA	300044	1253	NA	2	NA	NA	34.2
Antarctica_Aquatic_Microbial_Metagenome	CAM_SMPL_SRA022143 Antarctica_Aquatic_Microbial_Metagenome	0	0	0.953846	0.00512821	0.0307692	0.00512821	0	0	0	0	0	0	metagenome	9	L	3	200	3.0um sequencing	Station_233 -- 3 um	NA	256318	2006-12-24	2006-12-24	GSXX0000233	NA	CAM_BM_GSXX0000233	Station 233	-68.4623	78.1966	NA	0	saline water		Organic Lake, Antarctica	saline water	NA	NA	NA	CAM_LIB_GS233LG-4F-01-767	pyrosequencing (454)	gDNA	546620	1241	NA	0	NA	NA	NA
Antarctica_Aquatic_Microbial_Metagenome	CAM_SMPL_SRA023092 Antarctica_Aquatic_Microbial_Metagenome	0	0	0.897959	0	0.0408163	0	0	0	0	0	0.0204082	0.0408163	metagenome	400	L	3	200	MID barcoded 3.0um filters from different stations	Station_236 -- 3.0 um	NA	256318	2007-01-07 13:25:00	2007-01-07 13:25:00	GSXX0000236	NA	CAM_BM_GSXX0000236	Station 236	-63.8907	112.073	NA	2	marine habitat		Antarctica Open water	marine habitat	NA	NA	NA	CAM_LIB_GS235MID1LGXGS236MID2LG-BF-01-640	pyrosequencing (454)	gDNA	379142	1247	NA	2	NA	NA	33.7
Antarctica_Aquatic_Microbial_Metagenome	CAM_SMPL_SRA022145 Antarctica_Aquatic_Microbial_Metagenome	0	0	0.880223	0	0.00557103	0.00278552	0	0	0.00278552	0	0	0.108635	metagenome	400	L	0.1	0.8	0.1um sequencing	Station_236 -- 0.1 um	NA	256318	2007-01-07 13:25:00	2007-01-07 13:25:00	GSXX0000236	NA	CAM_BM_GSXX0000236	Station 236	-63.8907	112.073	NA	2	marine habitat		Antarctica Open water	marine habitat	NA	NA	NA	CAM_LIB_GS236ANTRC0P8UM-4F-02-739	pyrosequencing (454)	gDNA	566776	1247	NA	2	NA	NA	33.7
Antarctica_Aquatic_Microbial_Metagenome	CAM_SMPL_SRA022082 Antarctica_Aquatic_Microbial_Metagenome	0	0	0.973684	0	0.0131579	0	0	0	0.0131579	0	0	0	metagenome	500	L	0.1	0.8	0.1um sequencing	Station_346 -- 0.1 um	NA	256318	2008-12-20 16:32:00	2008-12-20 16:32:00	GSXX0000346	NA	CAM_BM_GSXX0000346	Station 346	-59.312	142.463	NA	2	marine habitat		East Antarctica Plain	marine habitat	NA	NA	NA	CAM_LIB_GS346ANTRC0P1UM-4F-01-674	pyrosequencing (454)	gDNA	398888	1250	NA	2	NA	NA	33.75
Antarctica_Aquatic_Microbial_Metagenome	CAM_SMPL_SRA022147 Antarctica_Aquatic_Microbial_Metagenome	0	0.0193798	0.949612	0	0.00775194	0	0	0	0	0	0	0.0116279	metagenome	500	L	0.8	3	0.8um sequencing	Station_346 -- 0.8 um	NA	256318	2008-12-20 16:32:00	2008-12-20 16:32:00	GSXX0000346	NA	CAM_BM_GSXX0000346	Station 346	-59.312	142.463	NA	2	marine habitat		East Antarctica Plain	marine habitat	NA	NA	NA	CAM_LIB_GS346SM-4F-01-677	pyrosequencing (454)	gDNA	452235	1250	NA	2	NA	NA	33.75
Antarctica_Aquatic_Microbial_Metagenome	CAM_SMPL_SRA022149 Antarctica_Aquatic_Microbial_Metagenome	0	0	0.752688	0.0107527	0.0430108	0.0107527	0	0	0.0107527	0	0	0.172043	metagenome	250	L	0.8	3	MID barcoded 0.8um and 3.0um filters from the same station	Station_347 -- 0.8 um	NA	256318	2007-12-23 11:42:00	2007-12-23 11:42:00	GSXX0000347	NA	CAM_BM_GSXX0000347	Station 347	-66.0213	142.666	NA	2	marine habitat		CEAMARC-27 Antarctica Shelf-64 nm off continent. Near pack ice	marine habitat	NA	NA	NA	CAM_LIB_GS347SM-BF-A2B-01-658	pyrosequencing (454)	gDNA	268919	1253	NA	2	NA	NA	34.2
Antarctica_Aquatic_Microbial_Metagenome	CAM_SMPL_SRA022085 Antarctica_Aquatic_Microbial_Metagenome	0	0.00775194	0.810078	0	0.0155039	0.00775194	0	0	0	0	0	0.155039	metagenome	325	L	0.8	3	MID barcoded 0.8um and 3.0um filters from the same station	Station_348 -- 0.8 um	NA	256318	2007-12-25 17:34:00	2007-12-25 17:34:00	GSXX0000348	NA	CAM_BM_GSXX0000348	Station 348	-66.3394	142.988	NA	1.5	marine habitat		CEAMARC-61, 34 nm from Antarctica coast	marine habitat	NA	NA	NA	CAM_LIB_GS348SM-BF-A4B-01-631	pyrosequencing (454)	gDNA	315251	1257	NA	1.5	NA	NA	34.2
Antarctica_Aquatic_Microbial_Metagenome	CAM_SMPL_SRA022154 Antarctica_Aquatic_Microbial_Metagenome	0	0	0.545455	0	0.0454545	0	0	0.0454545	0	0	0	0.272727	metagenome	500	L	3	200	3.0um sequencing	Station_351 -- 3 um	NA	256318	2007-12-28 13:31:00	2007-12-28 13:31:00	GSXX0000351	NA	CAM_BM_GSXX0000351	Station 351	-66.5587	143.337	NA	1.5	marine habitat		CEAMARC-37, 18nm from Antarctica	marine habitat	NA	NA	NA	CAM_LIB_GS351LG-4F-01-732	pyrosequencing (454)	gDNA	939406	1265	NA	1.5	NA	NA	34.3
Antarctica_Aquatic_Microbial_Metagenome	CAM_SMPL_SRA022091 Antarctica_Aquatic_Microbial_Metagenome	0	0	0.619048	0	0.0952381	0	0	0	0	0	0	0.047619	metagenome	500	L	3	200	3.0um sequencing	Station_352 -- 3 um	NA	256318	2007-12-29 11:16:00	2007-12-29 11:16:00	GSXX0000352	NA	CAM_BM_GSXX0000352	Station 352	-66.765	143.291	NA	2.5	marine habitat		CEAMARC-43. 6.3 nm from Antarctica	marine habitat	NA	NA	NA	CAM_LIB_GS352LG-4F-01-741	pyrosequencing (454)	gDNA	475524	1268	NA	2.5	NA	NA	34.3
Antarctica_Aquatic_Microbial_Metagenome	CAM_SMPL_SRA022160 Antarctica_Aquatic_Microbial_Metagenome	0	0	0.731707	0.0243902	0.0243902	0	0	0	0	0	0	0.146341	metagenome	250	L	3	200	3.0um sequencing	Station_355 -- 3 um	NA	256318	2008-01-03 05:45:00	2008-01-03 05:45:00	GSXX0000355	NA	CAM_BM_GSXX0000355	Station 355	-66.7617	144.334	NA	2	marine habitat		CEAMARC-59	marine habitat	NA	NA	NA	CAM_LIB_GS355LG-4F-01-756	pyrosequencing (454)	gDNA	422624	1277	NA	2	NA	NA	34.3
Antarctica_Aquatic_Microbial_Metagenome	CAM_SMPL_SRA022099 Antarctica_Aquatic_Microbial_Metagenome	0	0.00307692	0.901538	0.00615385	0	0	0	0	0	0	0	0.0861538	metagenome	500	L	0.1	0.8	0.1um sequencing	Station_358 -- 0.1 um	NA	256318	2008-01-09 17:10:00	2008-01-09 17:10:00	GSXX0000358	NA	CAM_BM_GSXX0000358	Station 358	-64.3001	150.006	NA	2	marine habitat		CASO-15 Off continental shelf	marine habitat	NA	NA	NA	CAM_LIB_GS358ANTRC0P1UM-4F-01-768	pyrosequencing (454)	gDNA	556006	1286	NA	2	NA	NA	33.55
Antarctica_Aquatic_Microbial_Metagenome	CAM_SMPL_SRA022163 Antarctica_Aquatic_Microbial_Metagenome	0	0	0.682927	0	0.0487805	0	0	0	0	0	0	0.121951	metagenome	500	L	3	200	3.0um sequencing	Station_357 -- 3 um	NA	256318	2008-01-05 00:48:00	2008-01-05 00:48:00	GSXX0000357	NA	CAM_BM_GSXX0000357	Station 357	-66.1719	142.935	NA	2	marine habitat		Polyna-W-Compass-B Time series	marine habitat	NA	NA	NA	CAM_LIB_GS357LG-4F-01-656	pyrosequencing (454)	gDNA	489088	1283	NA	2	NA	NA	34.15
Antarctica_Aquatic_Microbial_Metagenome	CAM_SMPL_SRA022164 Antarctica_Aquatic_Microbial_Metagenome	0	0	0.921053	0	0	0	0	0	0	0	0.0263158	0.0263158	metagenome	500	L	3	200	MID barcoded 0.8um and 3.0um filters from the same station	Station_358 -- 3.0 um	NA	256318	2008-01-09 17:10:00	2008-01-09 17:10:00	GSXX0000358	NA	CAM_BM_GSXX0000358	Station 358	-64.3001	150.006	NA	2	marine habitat		CASO-15 Off continental shelf	marine habitat	NA	NA	NA	CAM_LIB_GS358LG-BF-A1B-01-757	pyrosequencing (454)	gDNA	224187	1286	NA	2	NA	NA	33.55
Antarctica_Aquatic_Microbial_Metagenome	CAM_SMPL_SRA022165 Antarctica_Aquatic_Microbial_Metagenome	0	0	0.916256	0	0.00492611	0	0.00492611	0	0	0	0	0.0738916	metagenome	500	L	0.8	3	MID barcoded 0.8um and 3.0um filters from the same station	Station_358 -- 0.8 um	NA	256318	2008-01-09 17:10:00	2008-01-09 17:10:00	GSXX0000358	NA	CAM_BM_GSXX0000358	Station 358	-64.3001	150.006	NA	2	marine habitat		CASO-15 Off continental shelf	marine habitat	NA	NA	NA	CAM_LIB_GS358SM-BF-A12B-01-658	pyrosequencing (454)	gDNA	236094	1286	NA	2	NA	NA	33.55
Antarctica_Aquatic_Microbial_Metagenome	CAM_SMPL_SRA022167 Antarctica_Aquatic_Microbial_Metagenome	0	0.00207469	0.875519	0	0.0103734	0	0.00414938	0	0.00207469	0	0	0.103734	metagenome	500	L	0.8	3	0.8um sequencing	Station_359 -- 0.8 um	NA	256318	2008-01-12 01:11:00	2008-01-12 01:11:00	GSXX0000359	NA	CAM_BM_GSXX0000359	Station 359	-66.1903	143.492	NA	2	marine habitat		Polynya-E. Time series	marine habitat	NA	NA	NA	CAM_LIB_GS359SM-4F-01-787	pyrosequencing (454)	gDNA	827199	1289	NA	2	NA	NA	34.21
Antarctica_Aquatic_Microbial_Metagenome	CAM_SMPL_SRA022104 Antarctica_Aquatic_Microbial_Metagenome	0	0	0.99115	0	0	0	0	0	0	0	0	0.00884956	metagenome	500	L	0.1	0.8	0.1um sequencing	Station_362 -- 0.1 um	NA	256318	2008-01-09 19:32:00	2008-01-09 19:32:00	GSXX0000362	NA	CAM_BM_GSXX0000362	Station 362	-65.5367	140.723	NA	2	marine habitat		Iceberg-4, 250 meters away from 35km long and 18 km wide iceberg	marine habitat	NA	NA	NA	CAM_LIB_GS362ANTRC0P1UM-4F-02-746	pyrosequencing (454)	gDNA	574756	1298	NA	2	NA	NA	32.2
Antarctica_Aquatic_Microbial_Metagenome	CAM_SMPL_SRA022173 Antarctica_Aquatic_Microbial_Metagenome	0	0	0.992126	0.00787402	0	0	0	0	0	0	0	0	metagenome	500	L	0.1	0.8	0.1um sequencing	Station_363 -- 0.1 um	NA	256318	2008-01-22 14:05:00	2008-01-22 14:05:00	GSXX0000363	NA	CAM_BM_GSXX0000363	Station 363	-60.0001	141.234	NA	2	marine habitat		Transect from Antarctic to Hobart	marine habitat	NA	NA	NA	CAM_LIB_GS363ANTRC0P1UM-4F-01-766	pyrosequencing (454)	gDNA	514324	1301	NA	2	NA	NA	33.77
Antarctica_Aquatic_Microbial_Metagenome	CAM_SMPL_SRA022171 Antarctica_Aquatic_Microbial_Metagenome	0	0	0.766667	0	0	0	0	0.0333333	0	0	0.0666667	0	metagenome	500	L	3	200	MID barcoded 0.8um and 3.0um filters from the same station	Station_362 -- 3.0 um	NA	256318	2008-01-09 19:32:00	2008-01-09 19:32:00	GSXX0000362	NA	CAM_BM_GSXX0000362	Station 362	-65.5367	140.723	NA	2	marine habitat		Iceberg-4, 250 meters away from 35km long and 18 km wide iceberg	marine habitat	NA	NA	NA	CAM_LIB_GS362LG-BF-A7B-01-689	pyrosequencing (454)	gDNA	299594	1298	NA	2	NA	NA	32.2
Antarctica_Aquatic_Microbial_Metagenome	CAM_SMPL_SRA022105 Antarctica_Aquatic_Microbial_Metagenome	0	0	0.923077	0.0192308	0	0	0	0	0	0	0	0	metagenome	500	L	3	200	MID barcoded 0.8um and 3.0um filters from the same station	Station_363 -- 3.0 um	NA	256318	2008-01-22 14:05:00	2008-01-22 14:05:00	GSXX0000363	NA	CAM_BM_GSXX0000363	Station 363	-60.0001	141.234	NA	2	marine habitat		Transect from Antarctic to Hobart	marine habitat	NA	NA	NA	CAM_LIB_GS363LG-BF-A9B-01-702	pyrosequencing (454)	gDNA	335598	1301	NA	2	NA	NA	33.77
Antarctica_Aquatic_Microbial_Metagenome	CAM_SMPL_SRA022172 Antarctica_Aquatic_Microbial_Metagenome	0	0	0.938389	0	0.014218	0	0	0	0	0	0	0.0473934	metagenome	500	L	0.8	3	MID barcoded 0.8um and 3.0um filters from the same station	Station_362 -- 0.8 um	NA	256318	2008-01-09 19:32:00	2008-01-09 19:32:00	GSXX0000362	NA	CAM_BM_GSXX0000362	Station 362	-65.5367	140.723	NA	2	marine habitat		Iceberg-4, 250 meters away from 35km long and 18 km wide iceberg	marine habitat	NA	NA	NA	CAM_LIB_GS362SM-BF-A6B-01-648	pyrosequencing (454)	gDNA	243952	1298	NA	2	NA	NA	32.2
Antarctica_Aquatic_Microbial_Metagenome	CAM_SMPL_SRA022174 Antarctica_Aquatic_Microbial_Metagenome	0	0	0.96	0	0	0	0	0	0	0	0	0	metagenome	500	L	3	200	MID barcoded 0.8um and 3.0um filters from the same station	Station_364 -- 3.0 um	NA	256318	2008-01-23 08:45:00	2008-01-23 08:45:00	GSXX0000364	NA	CAM_BM_GSXX0000364	Station 364	-56.6953	141.869	NA	2	marine habitat		Open Ocean Transect	marine habitat	NA	NA	NA	CAM_LIB_GS364LG-BF-A11B-01-691	pyrosequencing (454)	gDNA	283188	1304	NA	2	NA	NA	33.7
Antarctica_Aquatic_Microbial_Metagenome	CAM_SMPL_SRA022106 Antarctica_Aquatic_Microbial_Metagenome	0	0.0078125	0.984375	0	0	0	0	0	0	0	0	0.0078125	metagenome	500	L	0.8	3	MID barcoded 0.8um and 3.0um filters from the same station	Station_363 -- 0.8 um	NA	256318	2008-01-22 14:05:00	2008-01-22 14:05:00	GSXX0000363	NA	CAM_BM_GSXX0000363	Station 363	-60.0001	141.234	NA	2	marine habitat		Transect from Antarctic to Hobart	marine habitat	NA	NA	NA	CAM_LIB_GS363SM-BF-A8B-01-742	pyrosequencing (454)	gDNA	319599	1301	NA	2	NA	NA	33.77
Antarctica_Aquatic_Microbial_Metagenome	CAM_SMPL_SRA022175 Antarctica_Aquatic_Microbial_Metagenome	0	0.0192308	0.961538	0	0	0	0	0	0	0	0	0.0192308	metagenome	500	L	0.8	3	MID barcoded 0.8um and 3.0um filters from the same station	Station_364 -- 0.8 um	NA	256318	2008-01-23 08:45:00	2008-01-23 08:45:00	GSXX0000364	NA	CAM_BM_GSXX0000364	Station 364	-56.6953	141.869	NA	2	marine habitat		Open Ocean Transect	marine habitat	NA	NA	NA	CAM_LIB_GS364SM-BF-A10B-01-704	pyrosequencing (454)	gDNA	208948	1304	NA	2	NA	NA	33.7
Antarctica_Aquatic_Microbial_Metagenome	CAM_SMPL_SRA022107 Antarctica_Aquatic_Microbial_Metagenome	0	0.0105263	0.957895	0	0.0105263	0	0	0	0	0	0	0.0157895	metagenome	500	L	0.1	0.8	0.1um sequencing	Station_364 -- 0.1 um	NA	256318	2008-01-23 08:45:00	2008-01-23 08:45:00	GSXX0000364	NA	CAM_BM_GSXX0000364	Station 364	-56.6953	141.869	NA	2	marine habitat		Open Ocean Transect	marine habitat	NA	NA	NA	CAM_LIB_GS364ANTRC0P1UM-4F-01-763	pyrosequencing (454)	gDNA	600552	1304	NA	2	NA	NA	33.7
Antarctica_Aquatic_Microbial_Metagenome	CAM_SMPL_SRA022111 Antarctica_Aquatic_Microbial_Metagenome	0	0.0666667	0.875	0.0166667	0	0	0	0	0	0	0	0.025	metagenome	500	L	0.1	0.8	0.1um sequencing	Station_367 -- 0.1 um	NA	256318	2008-01-25 10:35:00	2008-01-25 10:35:00	GSXX0000367	NA	CAM_BM_GSXX0000367	Station 367	-48.2487	145.805	NA	2	marine habitat		Open Ocean Transect	marine habitat	NA	NA	NA	CAM_LIB_GS367ANTRC0P1UM-4F-01-683	pyrosequencing (454)	gDNA	578706	1313	NA	2	NA	NA	34.43
Antarctica_Aquatic_Microbial_Metagenome	CAM_SMPL_SRA022177 Antarctica_Aquatic_Microbial_Metagenome	0	0.108108	0.810811	0	0.027027	0	0	0	0	0	0	0	metagenome	500	L	3	200	MID barcoded 0.8um and 3.0um filters from the same station	Station_366 -- 3.0 um	NA	256318	2008-01-24 14:54:00	2008-01-24 14:54:00	GSXX0000366	NA	CAM_BM_GSXX0000366	Station 366	-52.0233	144.066	NA	2	marine habitat		Open Ocean Transect	marine habitat	NA	NA	NA	CAM_LIB_GS366LG-BF-A3B-01-677	pyrosequencing (454)	gDNA	313638	1310	NA	2	NA	NA	33.84
Antarctica_Aquatic_Microbial_Metagenome	CAM_SMPL_SRA022206 Antarctica_Aquatic_Microbial_Metagenome	0	0.0421053	0.926316	0	0	0	0	0	0.0105263	0	0	0.0105263	metagenome	500	L	0.8	3	MID barcoded 0.8um and 3.0um filters from the same station	Station_366 -- 0.8 um	NA	256318	2008-01-24 14:54:00	2008-01-24 14:54:00	GSXX0000366	NA	CAM_BM_GSXX0000366	Station 366	-52.0233	144.066	NA	2	marine habitat		Open Ocean Transect	marine habitat	NA	NA	NA	CAM_LIB_GS366SM-BF-A2B-01-697	pyrosequencing (454)	gDNA	205727	1310	NA	2	NA	NA	33.84
Antarctica_Aquatic_Microbial_Metagenome	CAM_SMPL_SRA022114 Antarctica_Aquatic_Microbial_Metagenome	0	0.5	0.5	0	0	0	0	0	0	0	0	0	metagenome	500	L	0.8	3	MID barcoded 0.8um and 3.0um filters from the same station	Station_368 -- 0.8 um	NA	256318	2008-01-26 09:37:00	2008-01-26 09:37:00	GSXX0000368	NA	CAM_BM_GSXX0000368	Station 368	-44.718	145.755	NA	2	marine habitat		Open Ocean Transect	marine habitat	NA	NA	NA	CAM_LIB_GS368SM-BF-A4B-01-669	pyrosequencing (454)	gDNA	274421	1316	NA	2	NA	NA	34.96
Antarctica_Aquatic_Microbial_Metagenome	CAM_SMPL_SRA022178 Antarctica_Aquatic_Microbial_Metagenome	0	0.140351	0.789474	0	0	0.0175439	0	0	0.0175439	0	0	0	metagenome	500	L	3	200	3.0um sequencing	Station_367 -- 3 um	NA	256318	2008-01-25 10:35:00	2008-01-25 10:35:00	GSXX0000367	NA	CAM_BM_GSXX0000367	Station 367	-48.2487	145.805	NA	2	marine habitat		Open Ocean Transect	marine habitat	NA	NA	NA	CAM_LIB_GS367LG-4F-01-663	pyrosequencing (454)	gDNA	462165	1313	NA	2	NA	NA	34.43
Antarctica_Aquatic_Microbial_Metagenome	CAM_SMPL_SRA022115 Antarctica_Aquatic_Microbial_Metagenome	0	0	0.894569	0.00319489	0	0	0	0	0.00319489	0	0	0.0990415	metagenome	NA	L	0.1	0.8	0.1um sequencing	Station_369 -- 0.1 um	NA	256318	2008-01-24 13:03:00	2008-01-24 13:03:00	GSXX0000369	NA	CAM_BM_GSXX0000369	Station 369	-77.6797	166.009	NA	2.7	marine habitat		Ross Sea, McMurdo Sound, Antarctica	marine habitat	NA	NA	NA	CAM_LIB_GS369-4F-01-572	pyrosequencing (454)	gDNA	339608	1319	NA	2.7	NA	NA	33.48
Antarctica_Aquatic_Microbial_Metagenome	CAM_SMPL_SRA022112 Antarctica_Aquatic_Microbial_Metagenome	0	0.281022	0.613139	0.0109489	0.00364964	0.0145985	0	0.00364964	0.0182482	0	0	0.00364964	metagenome	500	L	0.8	3	0.8um sequencing	Station_367 -- 0.8 um	NA	256318	2008-01-25 10:35:00	2008-01-25 10:35:00	GSXX0000367	NA	CAM_BM_GSXX0000367	Station 367	-48.2487	145.805	NA	2	marine habitat		Open Ocean Transect	marine habitat	NA	NA	NA	CAM_LIB_GS367SM-4F-01-775	pyrosequencing (454)	gDNA	498495	1313	NA	2	NA	NA	34.43
Antarctica_Aquatic_Microbial_Metagenome	CAM_SMPL_SRA022113 Antarctica_Aquatic_Microbial_Metagenome	0	0.5	0.5	0	0	0	0	0	0	0	0	0	metagenome	500	L	3	200	MID barcoded 0.8um and 3.0um filters from the same station	Station_368 -- 3.0 um	NA	256318	2008-01-26 09:37:00	2008-01-26 09:37:00	GSXX0000368	NA	CAM_BM_GSXX0000368	Station 368	-44.718	145.755	NA	2	marine habitat		Open Ocean Transect	marine habitat	NA	NA	NA	CAM_LIB_GS368LG-BF-A5B-01-676	pyrosequencing (454)	gDNA	274421	1316	NA	2	NA	NA	34.96
Antarctica_Aquatic_Microbial_Metagenome	CAM_SMPL_SRA022181 Antarctica_Aquatic_Microbial_Metagenome	0	0.00461894	0.87067	0	0.0415704	0	0	0	0	0	0	0.0831409	metagenome	NA	L	0.1	0.8	0.1um sequencing	Station_370 -- 0.1 um	NA	256318	2008-01-28 12:00:00	2008-01-28 12:00:00	GSXX0000370	NA	CAM_BM_GSXX0000370	Station 370	-77.7073	166.079	NA	1	marine habitat		Ross Sea, McMurdo Sound, in the Sea Ice, Antarctica	marine habitat	NA	NA	NA	CAM_LIB_GS370-4F-01-563	pyrosequencing (454)	gDNA	609136	1322	NA	1	NA	NA	36
Antarctica_Aquatic_Microbial_Metagenome	CAM_SMPL_SRA022116 Antarctica_Aquatic_Microbial_Metagenome	0	0	0.630435	0	0.326087	0	0	0	0	0	0	0.0217391	metagenome	NA	L	3	200	3.0um sequencing	Station_369 -- 3 um	NA	256318	2008-01-24 13:03:00	2008-01-24 13:03:00	GSXX0000369	NA	CAM_BM_GSXX0000369	Station 369	-77.6797	166.009	NA	2.7	marine habitat		Ross Sea, McMurdo Sound, Antarctica	marine habitat	NA	NA	NA	CAM_LIB_GS369LG-4F-01-608	pyrosequencing (454)	gDNA	524087	1319	NA	2.7	NA	NA	33.48
Antarctica_Aquatic_Microbial_Metagenome	CAM_SMPL_SRA022119 Antarctica_Aquatic_Microbial_Metagenome	0	0.00505051	0.924242	0	0.010101	0	0	0	0	0	0	0.0606061	metagenome	NA	L	0.1	0.8	0.1um sequencing	Station_371 -- 0.1 um	NA	256318	2008-01-28 18:19:00	2008-01-28 18:19:00	GSXX0000371	NA	CAM_BM_GSXX0000371	Station 371	-77.7073	166.079	NA	NA	marine habitat		Ross Sea, McMurdo Sound, below sea Ice sample 370, Antarctica	marine habitat	NA	NA	NA	CAM_LIB_GS371-4F-01-580	pyrosequencing (454)	gDNA	312147	1325	NA	NA	NA	NA	33
Antarctica_Aquatic_Microbial_Metagenome	CAM_SMPL_SRA022180 Antarctica_Aquatic_Microbial_Metagenome	0	0	0.898844	0.00289017	0.00289017	0	0	0	0	0	0	0.0953757	metagenome	NA	L	0.8	3	MID barcoded 0.8um filters from different stations	Station_369 -- 0.8 um	NA	256318	2008-01-24 13:03:00	2008-01-24 13:03:00	GSXX0000369	NA	CAM_BM_GSXX0000369	Station 369	-77.6797	166.009	NA	2.7	marine habitat		Ross Sea, McMurdo Sound, Antarctica	marine habitat	NA	NA	NA	CAM_LIB_GS369SM-BF-A6B-01-639	pyrosequencing (454)	gDNA	371725	1319	NA	2.7	NA	NA	33.48
Antarctica_Aquatic_Microbial_Metagenome	CAM_SMPL_SRA022117 Antarctica_Aquatic_Microbial_Metagenome	0	0	0.846154	0	0.115385	0	0	0	0	0	0.0384615	0	metagenome	NA	L	3	200	3.0um sequencing	Station_370 -- 3 um	NA	256318	2008-01-28 12:00:00	2008-01-28 12:00:00	GSXX0000370	NA	CAM_BM_GSXX0000370	Station 370	-77.7073	166.079	NA	1	marine habitat		Ross Sea, McMurdo Sound, in the Sea Ice, Antarctica	marine habitat	NA	NA	NA	CAM_LIB_GS370LG-4F-01-571	pyrosequencing (454)	gDNA	309737	1322	NA	1	NA	NA	36
Antarctica_Aquatic_Microbial_Metagenome	CAM_SMPL_SRA022120 Antarctica_Aquatic_Microbial_Metagenome	0	0.0217391	0.695652	0	0.195652	0	0	0.0217391	0	0	0	0.0652174	metagenome	NA	L	3	200	3.0um sequencing	Station_371 -- 3 um	NA	256318	2008-01-28 18:19:00	2008-01-28 18:19:00	GSXX0000371	NA	CAM_BM_GSXX0000371	Station 371	-77.7073	166.079	NA	NA	marine habitat		Ross Sea, McMurdo Sound, below sea Ice sample 370, Antarctica	marine habitat	NA	NA	NA	CAM_LIB_GS371LG-4F-01-624	pyrosequencing (454)	gDNA	285917	1325	NA	NA	NA	NA	33
Antarctica_Aquatic_Microbial_Metagenome	CAM_SMPL_SRA022118 Antarctica_Aquatic_Microbial_Metagenome	0	0	0.981132	0	0	0	0	0	0	0	0	0.0188679	metagenome	NA	L	0.8	3	MID barcoded 0.8um filters from different stations	Station_370 -- 0.8 um	NA	256318	2008-01-28 12:00:00	2008-01-28 12:00:00	GSXX0000370	NA	CAM_BM_GSXX0000370	Station 370	-77.7073	166.079	NA	1	marine habitat		Ross Sea, McMurdo Sound, in the Sea Ice, Antarctica	marine habitat	NA	NA	NA	CAM_LIB_GS370SM-BF-A7B-01-559	pyrosequencing (454)	gDNA	177084	1322	NA	1	NA	NA	36
Antarctica_Aquatic_Microbial_Metagenome	CAM_SMPL_SRA022123 Antarctica_Aquatic_Microbial_Metagenome	0	0	0.775862	0.00862069	0.137931	0	0	0	0.00862069	0	0	0.0689655	metagenome	300	L	3	200	3.0um sequencing	Station_372 -- 3 um	NA	256318	2008-01-30 12:00:00	2008-01-30 12:00:00	GSXX0000372	NA	CAM_BM_GSXX0000372	Station 372	-77.6819	166.004	NA	NA	marine habitat		Ross Sea, McMurdo Sound, under sea Ice, Antactica	marine habitat	NA	NA	NA	CAM_LIB_GS372LG-4F-01-663	pyrosequencing (454)	gDNA	383631	1328	NA	NA	NA	NA	32
Antarctica_Aquatic_Microbial_Metagenome	CAM_SMPL_SRA022121 Antarctica_Aquatic_Microbial_Metagenome	0	0	0.897375	0.00954654	0.00238663	0	0	0	0	0	0	0.0859189	metagenome	NA	L	0.8	3	MID barcoded 0.8um filters from different stations	Station_371 -- 0.8 um	NA	256318	2008-01-28 18:19:00	2008-01-28 18:19:00	GSXX0000371	NA	CAM_BM_GSXX0000371	Station 371	-77.7073	166.079	NA	NA	marine habitat		Ross Sea, McMurdo Sound, below sea Ice sample 370, Antarctica	marine habitat	NA	NA	NA	CAM_LIB_GS371SM-BF-A8B-01-573	pyrosequencing (454)	gDNA	303027	1325	NA	NA	NA	NA	33
Antarctica_Aquatic_Microbial_Metagenome	CAM_SMPL_SRA022124 Antarctica_Aquatic_Microbial_Metagenome	0	0.00243309	0.89781	0.00729927	0.00486618	0	0	0	0	0	0	0.0851582	metagenome	300	L	0.8	3	MID barcoded 0.8um filters from different stations	Station_372 -- 0.8 um	NA	256318	2008-01-30 12:00:00	2008-01-30 12:00:00	GSXX0000372	NA	CAM_BM_GSXX0000372	Station 372	-77.6819	166.004	NA	NA	marine habitat		Ross Sea, McMurdo Sound, under sea Ice, Antactica	marine habitat	NA	NA	NA	CAM_LIB_GS372SM-BF-A9B-01-653	pyrosequencing (454)	gDNA	293385	1328	NA	NA	NA	NA	32
Antarctica_Aquatic_Microbial_Metagenome	CAM_SMPL_SRA022122 Antarctica_Aquatic_Microbial_Metagenome	0	0	0.887574	0	0.00591716	0	0	0	0	0	0	0.106509	metagenome	300	L	0.1	0.8	0.1um sequencing	Station_372 -- 0.1 um	NA	256318	2008-01-30 12:00:00	2008-01-30 12:00:00	GSXX0000372	NA	CAM_BM_GSXX0000372	Station 372	-77.6819	166.004	NA	NA	marine habitat		Ross Sea, McMurdo Sound, under sea Ice, Antactica	marine habitat	NA	NA	NA	CAM_LIB_GS372-4F-01-635	pyrosequencing (454)	gDNA	232048	1328	NA	NA	NA	NA	32
Antarctica_Aquatic_Microbial_Metagenome	CAM_SMPL_SRA023096 Antarctica_Aquatic_Microbial_Metagenome	0	0	0.978022	0.010989	0.010989	0	0	0	0	0	0	0	metagenome	1.65	L	3	200	MID barcoded 3.0um filters from different stations	Station_375 -- 3.0 um	NA	256318	2008-11-13	2008-11-13	GSXX0000375	NA	CAM_BM_GSXX0000375	Station 375	-68.4623	78.1966	NA	4.3	saline water		Organic Lake, Antarctica	saline water	NA	NA	NA	CAM_LIB_GS374MID6LGXGS375MID1LG-BF-02-766_2	pyrosequencing (454)	gDNA	188182	1333	NA	4.3	NA	NA	NA
Antarctica_Aquatic_Microbial_Metagenome	CAM_SMPL_SRA022125 Antarctica_Aquatic_Microbial_Metagenome	0	0.0232558	0.906977	0.0116279	0.0232558	0	0	0.0116279	0.0232558	0	0	0	metagenome	2	L	0.1	0.8	0.1um sequencing	Station_374 -- 0.1 um	NA	256318	2008-11-14	2008-11-14	GSXX0000374	NA	CAM_BM_GSXX0000374	Station 374	-68.4623	78.1966	NA	1.8	saline water		Organic Lake, Antarctica	saline water	NA	NA	NA	CAM_LIB_GS374-4F-01-700	pyrosequencing (454)	gDNA	566349	1331	NA	1.8	NA	NA	NA
Antarctica_Aquatic_Microbial_Metagenome	CAM_SMPL_SRA022126 Antarctica_Aquatic_Microbial_Metagenome	0	0	0.994924	0	0	0	0	0	0	0	0	0	metagenome	2	L	0.8	3	0.8um sequencing	Station_374 -- 0.8 um	NA	256318	2008-11-14	2008-11-14	GSXX0000374	NA	CAM_BM_GSXX0000374	Station 374	-68.4623	78.1966	NA	1.8	saline water		Organic Lake, Antarctica	saline water	NA	NA	NA	CAM_LIB_GS374SM-4F-01-760	pyrosequencing (454)	gDNA	536138	1331	NA	1.8	NA	NA	NA
Antarctica_Aquatic_Microbial_Metagenome	CAM_SMPL_SRA022182 Antarctica_Aquatic_Microbial_Metagenome	0	0	0.977401	0	0.00564972	0.00564972	0	0	0	0	0	0.00564972	metagenome	2	L	3	200	MID barcoded 3.0um filters from different stations	Station_374 -- 3.0 um	NA	256318	2008-11-14	2008-11-14	GSXX0000374	NA	CAM_BM_GSXX0000374	Station 374	-68.4623	78.1966	NA	1.8	saline water		Organic Lake, Antarctica	saline water	NA	NA	NA	CAM_LIB_GS374MID6LGXGS375MID1LG-BF-02-766	pyrosequencing (454)	gDNA	379837	1331	NA	1.8	NA	NA	NA
Antarctica_Aquatic_Microbial_Metagenome	CAM_SMPL_SRA022128 Antarctica_Aquatic_Microbial_Metagenome	0	0	0.972727	0.00454545	0	0	0	0	0.0136364	0	0	0	metagenome	NA	L	0.8	3	0.8um sequencing	Station_376 -- 0.8 um	NA	256318	2008-11-12	2008-11-12	GSXX0000376	NA	CAM_BM_GSXX0000376	Station 376	-68.4623	78.1966	NA	5.6	saline water		Organic Lake, Antarctica	saline water	NA	NA	NA	CAM_LIB_GS376SM-4F-01-773	pyrosequencing (454)	gDNA	549618	1337	NA	5.6	NA	NA	NA
Antarctica_Aquatic_Microbial_Metagenome	CAM_SMPL_SRA022183 Antarctica_Aquatic_Microbial_Metagenome	0	0.0183486	0.963303	0.00917431	0.00917431	0	0	0	0	0	0	0	metagenome	1.65	L	0.1	0.8	0.1um sequencing	Station_375 -- 0.1 um	NA	256318	2008-11-13	2008-11-13	GSXX0000375	NA	CAM_BM_GSXX0000375	Station 375	-68.4623	78.1966	NA	4.3	saline water		Organic Lake, Antarctica	saline water	NA	NA	NA	CAM_LIB_GS375-4F-01-665	pyrosequencing (454)	gDNA	616546	1333	NA	4.3	NA	NA	NA
Antarctica_Aquatic_Microbial_Metagenome	CAM_SMPL_SRA022188 Antarctica_Aquatic_Microbial_Metagenome	0	0.00374532	0.951311	0.011236	0.00374532	0.00374532	0	0	0.0187266	0	0	0.00374532	metagenome	1	L	0.8	3	0.8um sequencing	Station_378 -- 0.8 um	NA	256318	2008-11-10	2008-11-10	GSXX0000378	NA	CAM_BM_GSXX0000378	Station 378	-68.4623	78.1966	NA	6.8	saline water		Organic Lake, Antarctica	saline water	NA	NA	NA	CAM_LIB_GS378SM-4F-01-765	pyrosequencing (454)	gDNA	623785	1343	NA	6.8	NA	NA	NA
Antarctica_Aquatic_Microbial_Metagenome	CAM_SMPL_SRA022127 Antarctica_Aquatic_Microbial_Metagenome	0	0	0.985437	0.00485437	0	0.00485437	0	0	0.00485437	0	0	0	metagenome	1.65	L	0.8	3	0.8um sequencing	Station_375 -- 0.8 um	NA	256318	2008-11-13	2008-11-13	GSXX0000375	NA	CAM_BM_GSXX0000375	Station 375	-68.4623	78.1966	NA	4.3	saline water		Organic Lake, Antarctica	saline water	NA	NA	NA	CAM_LIB_GS375SM-4F-01-754	pyrosequencing (454)	gDNA	535242	1333	NA	4.3	NA	NA	NA
Antarctica_Aquatic_Microbial_Metagenome	CAM_SMPL_SRA022184 Antarctica_Aquatic_Microbial_Metagenome	0	0	0.974359	0	0	0	0	0	0	0	0	0	metagenome	NA	L	0.1	0.8	0.1um sequencing	Station_376 -- 0.1 um	NA	256318	2008-11-12	2008-11-12	GSXX0000376	NA	CAM_BM_GSXX0000376	Station 376	-68.4623	78.1966	NA	5.6	saline water		Organic Lake, Antarctica	saline water	NA	NA	NA	CAM_LIB_GS376-4F-01-840	pyrosequencing (454)	gDNA	413382	1337	NA	5.6	NA	NA	NA
Antarctica_Aquatic_Microbial_Metagenome	CAM_SMPL_SRA022185 Antarctica_Aquatic_Microbial_Metagenome	0	0	0.971631	0	0.0070922	0	0	0	0.0141844	0	0	0	metagenome	NA	L	3	200	MID barcoded 3.0um filters from different stations	Station_376 -- 3.0 um	NA	256318	2008-11-12	2008-11-12	GSXX0000376	NA	CAM_BM_GSXX0000376	Station 376	-68.4623	78.1966	NA	5.6	saline water		Organic Lake, Antarctica	saline water	NA	NA	NA	CAM_LIB_GS376MID1LGXGS377MID2LG-BF-01-714	pyrosequencing (454)	gDNA	347844	1337	NA	5.6	NA	NA	NA
Antarctica_Aquatic_Microbial_Metagenome	CAM_SMPL_SRA023093 Antarctica_Aquatic_Microbial_Metagenome	0	0	0.969512	0.0182927	0.00609756	0	0	0	0.00609756	0	0	0	metagenome	1	L	3	200	MID barcoded 3.0um filters from different stations	Station_377 -- 3.0 um	NA	256318	2008-11-11	2008-11-11	GSXX0000377	NA	CAM_BM_GSXX0000377	Station 377	-68.4623	78.1966	NA	6.5	saline water		Organic Lake, Antarctica	saline water	NA	NA	NA	CAM_LIB_GS376MID1LGXGS377MID2LG-BF-01-714_2	pyrosequencing (454)	gDNA	215151	1339	NA	6.5	NA	NA	NA
Antarctica_Aquatic_Microbial_Metagenome	CAM_SMPL_SRA022186 Antarctica_Aquatic_Microbial_Metagenome	0	0	0.950617	0.037037	0.0123457	0	0	0	0	0	0	0	metagenome	1	L	0.1	0.8	0.1um sequencing	Station_377 -- 0.1 um	NA	256318	2008-11-11	2008-11-11	GSXX0000377	NA	CAM_BM_GSXX0000377	Station 377	-68.4623	78.1966	NA	6.5	saline water		Organic Lake, Antarctica	saline water	NA	NA	NA	CAM_LIB_GS377-4F-01-850	pyrosequencing (454)	gDNA	561686	1339	NA	6.5	NA	NA	NA
Antarctica_Aquatic_Microbial_Metagenome	CAM_SMPL_SRA022129 Antarctica_Aquatic_Microbial_Metagenome	0	0	0.967273	0.00363636	0	0.00363636	0	0.00363636	0.0218182	0	0	0	metagenome	1	L	0.8	3	0.8um sequencing	Station_377 -- 0.8 um	NA	256318	2008-11-11	2008-11-11	GSXX0000377	NA	CAM_BM_GSXX0000377	Station 377	-68.4623	78.1966	NA	6.5	saline water		Organic Lake, Antarctica	saline water	NA	NA	NA	CAM_LIB_GS377SM-4F-01-688	pyrosequencing (454)	gDNA	529793	1339	NA	6.5	NA	NA	NA
Antarctica_Aquatic_Microbial_Metagenome	CAM_SMPL_SRA022187 Antarctica_Aquatic_Microbial_Metagenome	0	0.06	0.84	0.06	0	0	0	0	0	0	0	0.02	metagenome	1	L	0.1	0.8	0.1um sequencing	Station_378 -- 0.1 um	NA	256318	2008-11-10	2008-11-10	GSXX0000378	NA	CAM_BM_GSXX0000378	Station 378	-68.4623	78.1966	NA	6.8	saline water		Organic Lake, Antarctica	saline water	NA	NA	NA	CAM_LIB_GS378-4F-01-818	pyrosequencing (454)	gDNA	585538	1343	NA	6.8	NA	NA	NA
Antarctica_Aquatic_Microbial_Metagenome	CAM_SMPL_SRA022130 Antarctica_Aquatic_Microbial_Metagenome	0	0	0.972973	0.0162162	0.00540541	0	0	0	0	0	0	0.00540541	metagenome	1	L	3	200	MID barcoded 3.0um filters from different stations	Station_378 -- 3.0 um	NA	256318	2008-11-10	2008-11-10	GSXX0000378	NA	CAM_BM_GSXX0000378	Station 378	-68.4623	78.1966	NA	6.8	saline water		Organic Lake, Antarctica	saline water	NA	NA	NA	CAM_LIB_GS378MID3LGXGS379MID4LG-BF-01-761	pyrosequencing (454)	gDNA	230423	1343	NA	6.8	NA	NA	NA
Antarctica_Aquatic_Microbial_Metagenome	CAM_SMPL_SRA023094 Antarctica_Aquatic_Microbial_Metagenome	0	0	0.985612	0	0	0	0	0	0.00719424	0	0	0	metagenome	5.7	L	3	200	MID barcoded 3.0um filters from different stations	Station_379 -- 3.0 um	NA	256318	2008-12-13	2008-12-13	GSXX0000379	NA	CAM_BM_GSXX0000379	Station 379	-68.4619	78.2063	NA	1	saline water		Organic Lake, Antarctica (Re-sample of surface water	saline water	NA	NA	NA	CAM_LIB_GS378MID3LGXGS379MID4LG-BF-01-761_2	pyrosequencing (454)	gDNA	298243	1345	NA	1	NA	NA	NA
Antarctica_Aquatic_Microbial_Metagenome	CAM_SMPL_SRA022131 Antarctica_Aquatic_Microbial_Metagenome	0	0.05	0.9	0	0	0	0	0	0.0166667	0	0	0	metagenome	5.7	L	0.1	0.8	0.1um sequencing	Station_379 -- 0.1 um	NA	256318	2008-12-13	2008-12-13	GSXX0000379	NA	CAM_BM_GSXX0000379	Station 379	-68.4619	78.2063	NA	1	saline water		Organic Lake, Antarctica (Re-sample of surface water	saline water	NA	NA	NA	CAM_LIB_GS379-4F-01-698	pyrosequencing (454)	gDNA	508819	1345	NA	1	NA	NA	NA
Antarctica_Aquatic_Microbial_Metagenome	CAM_SMPL_SRA022189 Antarctica_Aquatic_Microbial_Metagenome	0	0	0.922078	0	0	0	0	0	0.038961	0	0	0	metagenome	5.7	L	0.8	3	0.8um sequencing	Station_379 -- 0.8 um	NA	256318	2008-12-13	2008-12-13	GSXX0000379	NA	CAM_BM_GSXX0000379	Station 379	-68.4619	78.2063	NA	1	saline water		Organic Lake, Antarctica (Re-sample of surface water	saline water	NA	NA	NA	CAM_LIB_GS379SM-4F-01-776	pyrosequencing (454)	gDNA	501234	1345	NA	1	NA	NA	NA
Antarctica_Aquatic_Microbial_Metagenome	CAM_SMPL_SRA022133 Antarctica_Aquatic_Microbial_Metagenome	0	0	0.947368	0	0	0	0	0	0	0	0	0.0526316	metagenome	NA	L	NA	NA	larger filter MID barcode sequencing	Station_387 -- um	NA	256318	2008-10-18 10:41:00	2008-10-18 10:41:00	GSXX0000387	NA	CAM_BM_GSXX0000387	Station 387	-60.5027	120.048	NA	1	marine habitat		Southern Ocean	marine habitat	NA	NA	NA	CAM_LIB_GS387SM-BF-A2B-01-775	pyrosequencing (454)	gDNA	184411	1352	NA	1	NA	NA	NA
Antarctica_Aquatic_Microbial_Metagenome	CAM_SMPL_SRA023095 Antarctica_Aquatic_Microbial_Metagenome	0	0	0.818182	0	0	0	0	0	0	0	0.0454545	0.0454545	metagenome	NA	L	0.8	3	MID barcoded 0.8um and 3.0um filters from the same station	Station_392 -- 0.8 um	NA	256318	2008-12-13 14:30:00	2008-12-13 14:30:00	GSXX0000392	NA	CAM_BM_GSXX0000392	Station 392	-64.1983	76.4573	NA	1	marine habitat		Southern Ocean	marine habitat	NA	NA	NA	CAM_LIB_GS392SMMID1XGS392LGMID2-BF-01-901_2	pyrosequencing (454)	gDNA	337860	1367	NA	1	NA	NA	33.66
Antarctica_Aquatic_Microbial_Metagenome	CAM_SMPL_SRA022201 Antarctica_Aquatic_Microbial_Metagenome	0	0	0.88806	0.0149254	0.0447761	0	0	0	0	0	0	0.0522388	metagenome	NA	L	0.1	0.8	0.1um sequencing	Station_393 -- 0.1 um	NA	256318	2008-12-15 10:45:00	2008-12-15 10:45:00	GSXX0000393	NA	CAM_BM_GSXX0000393	Station 393	-55.2647	74.2561	NA	1	marine habitat		Southern Ocean	marine habitat	NA	NA	NA	CAM_LIB_GS393-4F-01-948	pyrosequencing (454)	gDNA	788296	1370	NA	1	NA	NA	33.91
Antarctica_Aquatic_Microbial_Metagenome	CAM_SMPL_SRA022139 Antarctica_Aquatic_Microbial_Metagenome	0	0	0.914894	0	0	0	0	0	0	0	0	0.0212766	metagenome	NA	L	3	200	MID barcoded 0.8um and 3.0um filters from the same station	Station_392 -- 3 um	NA	256318	2008-12-13 14:30:00	2008-12-13 14:30:00	GSXX0000392	NA	CAM_BM_GSXX0000392	Station 392	-64.1983	76.4573	NA	1	marine habitat		Southern Ocean	marine habitat	NA	NA	NA	CAM_LIB_GS392SMMID1XGS392LGMID2-BF-01-901	pyrosequencing (454)	gDNA	196480	1367	NA	1	NA	NA	33.66
Antarctica_Aquatic_Microbial_Metagenome	CAM_SMPL_SRA022141 Antarctica_Aquatic_Microbial_Metagenome	0	0	0.911765	0	0	0	0	0	0	0	0	0.0294118	metagenome	NA	L	NA	NA	larger filter MID barcode sequencing	Station_393 -- um	NA	256318	2008-12-15 10:45:00	2008-12-15 10:45:00	GSXX0000393	NA	CAM_BM_GSXX0000393	Station 393	-55.2647	74.2561	NA	1	marine habitat		Southern Ocean	marine habitat	NA	NA	NA	CAM_LIB_GS393SM-BF-A10B-01-724	pyrosequencing (454)	gDNA	148342	1370	NA	1	NA	NA	33.91
Antarctica_Aquatic_Microbial_Metagenome	CAM_SMPL_SRA022202 Antarctica_Aquatic_Microbial_Metagenome	0	0	0.914286	0	0	0	0	0	0	0	0	0.0285714	metagenome	NA	L	NA	NA	larger filter MID barcode sequencing	Station_394 -- um	NA	256318	2008-12-17 09:30:00	2008-12-17 09:30:00	GSXX0000394	NA	CAM_BM_GSXX0000394	Station 394	-53.0247	73.375	NA	1	marine habitat		Southern Ocean	marine habitat	NA	NA	NA	CAM_LIB_GS394LG-BF-A1B-01-757	pyrosequencing (454)	gDNA	310548	1373	NA	1	NA	NA	33.9
Antarctica_Aquatic_Microbial_Metagenome	ANTARCTICAAQUATIC_SMPL_SITE232_0.1UM Antarctica_Aquatic_Microbial_Metagenome	0	0	0.104651	0.0697674	0.802326	0	0	0	0.0116279	0	0	0	metagenome	NA		0.1	NA	Site232_0.1um	ANTARCTICAAQUATIC_SMPL_SITE232_0.1UM	NA	NA	2006-12-22 15:00:00		ANTARCTICAAQUATIC_SITE_SITE232_0.1UM	NA	ANTARCTICAAQUATIC_SITE_SITE232_0.1UM	Ace Lake, Antarctica	-68.4	78.1833	NA	5	Marine Derived Lake	AUSTRALIA		saline water	NA	NA	NA	ANTARCTICAAQUATIC_LIB_SITE232_0.1UM	pyrosequencing (454)	gDNA	608567	720	NA	5	NA	NA	22.08
Antarctica_Aquatic_Microbial_Metagenome	ANTARCTICAAQUATIC_SMPL_SITE228_0.1UM Antarctica_Aquatic_Microbial_Metagenome	0	0	0.0625	0.0625	0.5625	0	0	0.125	0.0625	0	0	0.125	metagenome	NA		0.1	NA	Site228_0.1um	ANTARCTICAAQUATIC_SMPL_SITE228_0.1UM	NA	NA	2006-12-21 11:00:00		ANTARCTICAAQUATIC_SITE_SITE228_0.1UM	NA	ANTARCTICAAQUATIC_SITE_SITE228_0.1UM	Ace Lake, Antarctica	-68.4	78.1833	NA	18	Marine Derived Lake	AUSTRALIA		saline water	NA	NA	NA	ANTARCTICAAQUATIC_LIB_SITE228_0.1UM	pyrosequencing (454)	gDNA	418304	716	NA	18	NA	NA	34.78
Antarctica_Aquatic_Microbial_Metagenome	ANTARCTICAAQUATIC_SMPL_SITE230_0.1UM Antarctica_Aquatic_Microbial_Metagenome	0	0.00225564	0.0037594	0	0.991729	0	0	0.00075188	0	0	0	0.00075188	metagenome	NA		0.1	NA	Site230_0.1um	ANTARCTICAAQUATIC_SMPL_SITE230_0.1UM	NA	NA	2006-12-22 07:00:00		ANTARCTICAAQUATIC_SITE_SITE230_0.1UM	NA	ANTARCTICAAQUATIC_SITE_SITE230_0.1UM	Ace Lake, Antarctica	-68.4	78.1833	NA	12.7	Marine Derived Lake	AUSTRALIA		saline water	NA	NA	NA	ANTARCTICAAQUATIC_LIB_SITE230_0.1UM	pyrosequencing (454)	gDNA	519750	718	NA	12.7	NA	NA	27.4
Antarctica_Aquatic_Microbial_Metagenome	ANTARCTICAAQUATIC_SMPL_SITE231_0.1UM Antarctica_Aquatic_Microbial_Metagenome	0	0	0.526316	0.210526	0.157895	0	0.0526316	0	0	0	0	0	metagenome	NA		0.1	NA	Site231_0.1um	ANTARCTICAAQUATIC_SMPL_SITE231_0.1UM	NA	NA	2006-12-22 11:00:00		ANTARCTICAAQUATIC_SITE_SITE231_0.1UM	NA	ANTARCTICAAQUATIC_SITE_SITE231_0.1UM	Ace Lake, Antarctica	-68.4	78.1833	NA	11.5	Marine Derived Lake	AUSTRALIA		saline water	NA	NA	NA	ANTARCTICAAQUATIC_LIB_SITE231_0.1UM	pyrosequencing (454)	gDNA	593365	719	NA	11.5	NA	NA	22.01
Antarctica_Aquatic_Microbial_Metagenome	ANTARCTICAAQUATIC_SMPL_SITE230_0.8UM Antarctica_Aquatic_Microbial_Metagenome	0	0	0.0469954	0	0.949923	0	0	0.000770416	0.000770416	0	0	0	metagenome	NA		0.8	NA	Site230_0.8um	ANTARCTICAAQUATIC_SMPL_SITE230_0.8UM	NA	NA	2006-12-22 07:00:00		ANTARCTICAAQUATIC_SITE_SITE230_0.8UM	NA	ANTARCTICAAQUATIC_SITE_SITE230_0.8UM	Ace Lake, Antarctica	-68.4	78.1833	NA	12.7	Marine Derived Lake	AUSTRALIA		saline water	NA	NA	NA	ANTARCTICAAQUATIC_LIB_SITE230_0.8UM	pyrosequencing (454)	gDNA	615368	724	NA	12.7	NA	NA	27.4
Antarctica_Aquatic_Microbial_Metagenome	ANTARCTICAAQUATIC_SMPL_SITE231_0.8UM Antarctica_Aquatic_Microbial_Metagenome	0	0.758523	0.207386	0.0113636	0.0113636	0	0	0	0	0	0	0	metagenome	NA		0.8	NA	Site231_0.8um	ANTARCTICAAQUATIC_SMPL_SITE231_0.8UM	NA	NA	2006-12-22 11:00:00		ANTARCTICAAQUATIC_SITE_SITE231_0.8UM	NA	ANTARCTICAAQUATIC_SITE_SITE231_0.8UM	Ace Lake, Antarctica	-68.4	78.1833	NA	11.5	Marine Derived Lake	AUSTRALIA		saline water	NA	NA	NA	ANTARCTICAAQUATIC_LIB_SITE231_0.8UM	pyrosequencing (454)	gDNA	575788	725	NA	11.5	NA	NA	22.01
Antarctica_Aquatic_Microbial_Metagenome	ANTARCTICAAQUATIC_SMPL_SITE232_0.8UM Antarctica_Aquatic_Microbial_Metagenome	0	0.422594	0.32636	0.0167364	0.213389	0.0083682	0	0	0	0	0	0	metagenome	NA		0.8	NA	Site232_0.8um	ANTARCTICAAQUATIC_SMPL_SITE232_0.8UM	NA	NA	2006-12-22 15:00:00		ANTARCTICAAQUATIC_SITE_SITE232_0.8UM	NA	ANTARCTICAAQUATIC_SITE_SITE232_0.8UM	Ace Lake, Antarctica	-68.4	78.1833	NA	5	Marine Derived Lake	AUSTRALIA		saline water	NA	NA	NA	ANTARCTICAAQUATIC_LIB_SITE232_0.8UM	pyrosequencing (454)	gDNA	539083	726	NA	5	NA	NA	22.08
Antarctica_Aquatic_Microbial_Metagenome	ANTARCTICAAQUATIC_SMPL_SITE230_3.0UM Antarctica_Aquatic_Microbial_Metagenome	0	0	0.317829	0	0.677003	0	0	0	0.00516796	0	0	0	metagenome	NA		3	NA	Site230_3.0um	ANTARCTICAAQUATIC_SMPL_SITE230_3.0UM	NA	NA	2006-12-22 07:00:00		ANTARCTICAAQUATIC_SITE_SITE230_3.0UM	NA	ANTARCTICAAQUATIC_SITE_SITE230_3.0UM	Ace Lake, Antarctica	-68.4	78.1833	NA	12.7	Marine Derived Lake	AUSTRALIA		saline water	NA	NA	NA	ANTARCTICAAQUATIC_LIB_SITE230_3.0UM	pyrosequencing (454)	gDNA	242550	730	NA	12.7	NA	NA	27.4
Antarctica_Aquatic_Microbial_Metagenome	ANTARCTICAAQUATIC_SMPL_SITE231_3.0UM Antarctica_Aquatic_Microbial_Metagenome	0	0.686567	0.134328	0.0298507	0.0447761	0.0298507	0	0	0	0	0	0	metagenome	NA		3	NA	Site231_3.0um	ANTARCTICAAQUATIC_SMPL_SITE231_3.0UM	NA	NA	2006-12-22 11:00:00		ANTARCTICAAQUATIC_SITE_SITE231_3.0UM	NA	ANTARCTICAAQUATIC_SITE_SITE231_3.0UM	Ace Lake, Antarctica	-68.4	78.1833	NA	11.5	Marine Derived Lake	AUSTRALIA		saline water	NA	NA	NA	ANTARCTICAAQUATIC_LIB_SITE231_3.0UM	pyrosequencing (454)	gDNA	431927	731	NA	11.5	NA	NA	22.01
Antarctica_Aquatic_Microbial_Metagenome	ANTARCTICAAQUATIC_SMPL_SITE232_3.0UM Antarctica_Aquatic_Microbial_Metagenome	0	0.833333	0.166667	0	0	0	0	0	0	0	0	0	metagenome	NA		3	NA	Site232_3.0um	ANTARCTICAAQUATIC_SMPL_SITE232_3.0UM	NA	NA	2006-12-22 15:00:00		ANTARCTICAAQUATIC_SITE_SITE232_3.0UM	NA	ANTARCTICAAQUATIC_SITE_SITE232_3.0UM	Ace Lake, Antarctica	-68.4	78.1833	NA	5	Marine Derived Lake	AUSTRALIA		saline water	NA	NA	NA	ANTARCTICAAQUATIC_LIB_SITE232_3.0UM	pyrosequencing (454)	gDNA	185290	732	NA	5	NA	NA	22.08
Botany_Bay	CAM_SMPL_001697 Botany_Bay	0	0.0154639	0.819588	0.0103093	0.00515464	0	0	0	0.0670103	0	0	0.0773196	metagenome	NA		NA	NA		Ted-A	NA	NA	2009-09-17 10:00:00	2009-09-17 10:00:00	Ted-A	NA	CAM_BM_001757	Botany Bay	-18.817	147.633	NA	7		AUSTRALIA	Sydney	marine habitat	NA			CAM_LIB_000875	pyrosequencing (454)	gDNA	568794	NA	NA	NA	NA	NA	NA
Botany_Bay	CAM_SMPL_SRA022046 Botany_Bay	0	0.284672	0.576642	0.0291971	0.0145985	0	0	0	0.0291971	0	0	0.0364964	metagenome	NA		0	3		BBAY33-4F-01-607	NA	NA	2009-07-29 09:00:00	2009-07-29 15:15:00	BBAY33-4F-01-607	NA	CAM_BM_SRA022046	Palm Island, Townsville, Australia	-18.7027	146.558	NA	NA	Coastal	AUSTRALIA	Palm Island, Townsville, Australia	marine habitat	NA			CAM_LIB_BBAY33-4F-01-607	pyrosequencing (454)	gDNA	888127	1386	NA	8	NA	NA	NA
Botany_Bay	CAM_SMPL_001699 Botany_Bay	0	0.025974	0.753247	0.012987	0.012987	0	0	0	0.103896	0	0	0.0649351	metagenome	NA		NA	NA		Ted-C	NA	NA	2009-09-17 10:00:00	2009-09-17 10:00:00	Ted-C	NA	CAM_BM_001759	Botany Bay	-18.817	147.633	NA	7		AUSTRALIA	Sydney	marine habitat	NA			CAM_LIB_000877	pyrosequencing (454)	gDNA	213116	NA	NA	NA	NA	NA	NA
Botany_Bay	CAM_SMPL_001698 Botany_Bay	0	0.0153846	0.819231	0	0.00384615	0	0	0	0.0615385	0	0	0.0807692	metagenome	NA		NA	NA		Ted-B	NA	NA	2009-09-17 10:00:00	2009-09-17 10:00:00	Ted-B	NA	CAM_BM_001758	Botany Bay	-18.817	147.633	NA	7		AUSTRALIA	Sydney	marine habitat	NA			CAM_LIB_000876	pyrosequencing (454)	gDNA	612792	NA	NA	NA	NA	NA	NA
Botany_Bay	CAM_SMPL_SRA022045 Botany_Bay	0	0.363881	0.533693	0.00269542	0.0107817	0.0161725	0.0134771	0	0.0377358	0	0	0	metagenome	NA		0	3		BBAY31-4F-01-691	NA	NA	2009-07-29 09:00:00	2009-07-29 15:15:00	BBAY31-4F-01-691	NA	CAM_BM_SRA022045	Palm Island, Townsville, Australia	-18.7027	146.558	NA	NA	Coastal	AUSTRALIA	Palm Island, Townsville, Australia	marine habitat	NA			CAM_LIB_BBAY31-4F-01-691	pyrosequencing (454)	gDNA	897408	1384	NA	8	NA	NA	NA
Botany_Bay	CAM_SMPL_SRA022052 Botany_Bay	0	0.594417	0.311987	0.00821018	0.00656814	0.00328407	0.00164204	0.00328407	0.0246305	0	0	0.0147783	metagenome	NA		0	3		BBAY32-4F-01-630	NA	NA	2009-07-29 09:00:00	2009-07-29 15:15:00	BBAY32-4F-01-630	NA	CAM_BM_SRA022052	Palm Island, Townsville, Australia	-18.7027	146.558	NA	NA	Coastal	AUSTRALIA	Palm Island, Townsville, Australia	marine habitat	NA			CAM_LIB_BBAY32-4F-01-630	pyrosequencing (454)	gDNA	971976	1385	NA	8	NA	NA	NA
Botany_Bay	CAM_SMPL_001696 Botany_Bay	0	0.00595238	0.535714	0.0178571	0.0952381	0	0	0.0119048	0.0297619	0	0	0.077381	metagenome	NA		NA	NA		Sco-C	NA	NA	2009-09-23 10:00:00	2009-09-23 10:00:00	Sco-C	NA	CAM_BM_001756	Botany Bay	-18.817	147.633	NA	7		AUSTRALIA	Sydney	marine habitat	NA			CAM_LIB_000874	pyrosequencing (454)	gDNA	606449	NA	NA	NA	NA	NA	NA
Freshwater_Lagoon_Albufera	CAM_SMPL_003228 Freshwater_Lagoon_Albufera	0	0.2	0.4	0.2	0	0.1	0	0.05	0.05	0	0	0	metagenome	NA	NA	NA	NA	NA	Albufera_0.1_micron_filter	NA	NA	2010-05-12	2010-05-12	Albufera_0.1_micron_filter	NA	CAM_BM_003243	Albufera de Valencia	39.3309	-0.343	NA	NA	Mediterranean Freshwater Coastal Lagoon	SPAIN	NA	aquatic habitat	NA	NA	NA	CAM_LIB_002020	pyrosequencing (454)	gDNA	253260	3688	NA	NA	NA	NA	0
Freshwater_Lagoon_Albufera	CAM_SMPL_003229 Freshwater_Lagoon_Albufera	0	0.697248	0.165138	0.0183486	0.00917431	0.0183486	0	0	0	0	0	0	metagenome	NA	NA	NA	NA	NA	Albufera_0.8_micron_filter	NA	NA	2010-05-12	2010-05-12	Albufera_0.8_micron_filter	NA	CAM_BM_003244	Albufera de Valencia	39.3309	-0.343	NA	NA	Mediterranean Freshwater Coastal Lagoon	SPAIN	NA	aquatic habitat	NA	NA	NA	CAM_LIB_002021	pyrosequencing (454)	gDNA	262320	3689	NA	NA	NA	NA	0
Freshwater_Lagoon_Albufera	CAM_SMPL_003230 Freshwater_Lagoon_Albufera	0	0.833333	0.0606061	0.0227273	0.0227273	0.00757576	0	0.00757576	0.00757576	0	0	0.00757576	metagenome	NA	NA	NA	NA	NA	Albufera_3.0_micron_filter	NA	NA	2010-05-12	2010-05-12	Albufera_3.0_micron_filter	NA	CAM_BM_003245	Albufera de Valencia	39.3309	-0.343	NA	NA	Mediterranean Freshwater Coastal Lagoon	SPAIN	NA	aquatic habitat	NA	NA	NA	CAM_LIB_002022	pyrosequencing (454)	gDNA	166180	3690	NA	NA	NA	NA	0
Global_Ocean_Sampling	JCVI_SMPL_1103283000005 Global_Ocean_Sampling	0	0.441176	0.529412	0	0	0	0	0	0	0	0	0	metagenome	NA	NA	3	20	GS001a - Hydrostation S	GS001a	NA	NA	2003-05-15 11:40:00	2003-05-15 11:40:00	JCVI_SITE_GS001	NA	JCVI_SITE_GS001	Hydrostation S	32.1667	-64.5	NA	5	Open Ocean	BERMUDA	Sargasso Sea	saline water	NA	NA	NA	JCVI_LIB_GS-01a-01-01-6P0KB-T13985	dideoxysequencing (Sanger)	gDNA	67381	1	0.09	5	Pilot Study	NA	36.7
Global_Ocean_Sampling	JCVI_SMPL_1103283000008 Global_Ocean_Sampling	0	0.102041	0.755102	0	0.0612245	0.0408163	0	0	0.0204082	0	0	0	metagenome	NA	NA	0.1	0.8	GS002 - Gulf of Maine	GS002	NA	NA	2003-08-21 06:32:00	2003-08-21 06:32:00	JCVI_SITE_GS002	NA	JCVI_SITE_GS002	Gulf of Maine	42.5031	-67.24	NA	1	Coastal	CANADA	North American East Coast	saline water	NA	NA	NA	JCVI_LIB_GS-02-01-01-1P6KB	dideoxysequencing (Sanger)	gDNA	121590	41	1.4	1	1st leg	0.93	29.2
Global_Ocean_Sampling	JCVI_SMPL_1103283000019 Global_Ocean_Sampling	0	0.0547945	0.726027	0.0547945	0	0.0273973	0	0	0.0136986	0	0	0.0410959	metagenome	NA	NA	0.1	0.8	GS013 - Off Nags Head, NC	GS013	NA	NA	2003-12-19 06:28:00	2003-12-19 06:28:00	JCVI_SITE_GS013	NA	JCVI_SITE_GS013	Off Nags Head, NC	36.0039	-75.3947	NA	2.1	Coastal	UNITED STATES	North American East Coast	saline water	NA	NA	NA	JCVI_LIB_GS-13-02-01-1P6-2P0KB	dideoxysequencing (Sanger)	gDNA	138033	52	3	2.1	3rd leg	1.99	NA
Global_Ocean_Sampling	JCVI_SMPL_1103283000025 Global_Ocean_Sampling	0	0.738318	0.219626	0.0140187	0.0046729	0	0	0	0.0140187	0	0	0.00934579	metagenome	NA	NA	0.1	0.8	GS019 - Northeast of Colon	GS019	NA	NA	2004-01-12 09:03:00	2004-01-12 09:03:00	JCVI_SITE_GS019	NA	JCVI_SITE_GS019	Northeast of Colon	10.7164	-80.2545	NA	1.7	Coastal	PANAMA	Caribbean Sea	saline water	NA	NA	NA	JCVI_LIB_GS-19-01-01-1P3-1P6KB	dideoxysequencing (Sanger)	gDNA	135325	58	0.23	1.7	3rd leg	0.13	35.4
Global_Ocean_Sampling	JCVI_SMPL_GS108a Global_Ocean_Sampling	0	0.567901	0.419753	0	0	0	0	0	0	0	0	0	metagenome	NA	NA	0.1	0.8	GS108a - Coccos Keeling , Inside Lagoon	GS108a	NA	NA	2005-08-03 21:33:00	2005-08-03 21:33:00	JCVI_SITE_GS108	NA	JCVI_SITE_GS108	Coccos Keeling, Inside Lagoon	-12.0925	96.8817	NA	1.8	Lagoon Reef	AUSTRALIA	Indian Ocean	saline water	NA	NA	NA	JCVI_LIB_GS108-G-02-4-6KB	dideoxysequencing (Sanger)	gDNA	51787	182	0.501	1.8		NA	32.4
Global_Ocean_Sampling	JCVI_SMPL_GS113 Global_Ocean_Sampling	0	0.674242	0.318182	0	0	0	0	0	0	0	0	0	metagenome	NA	NA	0.1	0.8	GS113 - Indian Ocean	GS113	NA	NA	2005-08-09 04:15:00	2005-08-09 04:15:00	JCVI_SITE_GS113	NA	JCVI_SITE_GS113	Indian Ocean	-7.0075	76.3314	NA	1.8	Open Ocean	INTERNATIONAL	Indian Ocean	saline water	NA	NA	NA	JCVI_LIB_GS113-G-01-4-6KB	dideoxysequencing (Sanger)	gDNA	108982	187	0.17	1.8		NA	33.3
Global_Ocean_Sampling	JCVI_SMPL_GS149 Global_Ocean_Sampling	0	0.617978	0.325843	0	0.0224719	0	0	0	0	0	0	0.011236	metagenome	NA	NA	0.1	0.8	GS149 - West coast Zanzibar (Tanzania), harbour region	GS149	NA	NA	2005-09-12 12:00:00	2005-09-12 12:00:00	JCVI_SITE_GS149	NA	JCVI_SITE_GS149	West coast Zanzibar (Tanzania), harbour region	-6.11667	39.1167	NA	1.5	Harbor	TANZANIA, UNITED REPUBLIC OF	Indian Ocean	saline water	NA	NA	NA	JCVI_LIB_GS149-G-01-4-6kb	dideoxysequencing (Sanger)	gDNA	11713	198	NA	1.5		NA	NA
Global_Ocean_Sampling	CAM_SMPL_GS112 Global_Ocean_Sampling	0	0.608037	0.372161	0.00815376	0.00232964	0	0.000582411	0.000582411	0.00174723	0	0	0.00407688	metagenome	NA	NA	0.1	0.8	GS112	GS112	NA	NA	2005-08-08 13:01:00	2005-08-08 13:01:00	GS112	NA	CAM_BM_GS112	GS112	-8.50525	80.3756	NA	1.8	Open Ocean	INTERNATIONAL	Indian Ocean	marine habitat	NA	NA	NA	CAM_LIB_GOS112XLRVAL-4F-1-400	pyrosequencing (454)	gDNA	1156475	1402	0.134	1.8		0.128	32.5
Global_Ocean_Sampling	JCVI_SMPL_1103283000024 Global_Ocean_Sampling	0	0.60733	0.361257	0.0104712	0	0	0	0.0052356	0.0052356	0	0	0	metagenome	NA	NA	0.1	0.8	GS018 - Rosario Bank	GS018	NA	NA	2004-01-10 08:12:00	2004-01-10 08:12:00	JCVI_SITE_GS018	NA	JCVI_SITE_GS018	Rosario Bank	18.0367	-83.7847	NA	1.7	Open Ocean	HONDURAS	Caribbean Sea	saline water	NA	NA	NA	JCVI_LIB_GS-18-01-01-1P6-2P0KB	dideoxysequencing (Sanger)	gDNA	142743	57	0.14	1.7	3rd leg	0.08	35.4
Global_Ocean_Sampling	JCVI_SMPL_1103283000030 Global_Ocean_Sampling	0	0.905512	0.0866142	0	0	0	0	0	0	0	0	0.00787402	metagenome	NA	NA	0.8	3	GS025 - Dirty Rock, Cocos Island	GS025	NA	NA	2004-01-28 10:51:00	2004-01-28 10:51:00	JCVI_SITE_GS025	NA	JCVI_SITE_GS025	Dirty Rock, Cocos Island	5.55278	-87.0878	NA	1.1	Fringing Reef	COSTA RICA	Eastern Tropical Pacific	saline water	NA	NA	NA	JCVI_LIB_GS-25-01-01-1P8-2P2KB	dideoxysequencing (Sanger)	gDNA	120671	63	0.11	1.1	4th leg	0.18	31.4
Global_Ocean_Sampling	JCVI_SMPL_1103283000042 Global_Ocean_Sampling	0	0.06	0.86	0.02	0.06	0	0	0	0	0	0	0	metagenome	NA	NA	0.1	0.8	GS037 - Equatorial Pacific TAO Buoy	GS037	NA	NA	2004-03-17 16:38:00	2004-03-17 16:38:00	JCVI_SITE_GS037	NA	JCVI_SITE_GS037	Equatorial Pacific TAO Buoy	-1.97389	-95.0147	NA	1.8	Open Ocean	INTERNATIONAL	Eastern Tropical Pacific	saline water	NA	NA	NA	JCVI_LIB_GS-37-01-01-1P5KB	dideoxysequencing (Sanger)	gDNA	65670	75	0.21	1.8	5th leg	0.22	NA
Global_Ocean_Sampling	JCVI_SMPL_1103283000028 Global_Ocean_Sampling	0	0.469388	0.489796	0	0	0	0	0.0102041	0.0102041	0	0	0.0102041	metagenome	NA	NA	0.1	0.8	GS022 - 250 miles from Panama City	GS022	NA	NA	2004-01-20 16:39:00	2004-01-20 16:39:00	JCVI_SITE_GS022	NA	JCVI_SITE_GS022	250 miles from Panama City	6.49278	-82.9039	NA	2	Open Ocean	PANAMA	Eastern Tropical Pacific	saline water	NA	NA	NA	JCVI_LIB_GS-22-01-01-1P3-1P6KB	dideoxysequencing (Sanger)	gDNA	121662	61	0.33	2	4th leg	0.26	32.3
Global_Ocean_Sampling	JCVI_SMPL_1103283000054 Global_Ocean_Sampling	0	0.82967	0.153846	0	0.00549451	0	0	0	0.00549451	0	0	0.00549451	metagenome	NA	NA	0.1	0.8	GS049 - Moorea, Outside Cooks Bay	GS049	NA	NA	2004-05-17 22:49:00	2004-05-17 22:49:00	JCVI_SITE_GS049	NA	JCVI_SITE_GS049	Moorea, Outside Cooks Bay	-17.4531	-149.799	NA	1.4	Coastal	FRENCH POLYNESIA	Polynesia Archipelagos	saline water	NA	NA	NA	JCVI_LIB_GS-49-01-01-1P6-2P0KB	dideoxysequencing (Sanger)	gDNA	92501	81	0.071	1.4	6th leg	NA	32.6
Global_Ocean_Sampling	JCVI_SMPL_GS110b Global_Ocean_Sampling	0	0.967213	0.0327869	0	0	0	0	0	0	0	0	0	metagenome	NA	NA	0.8	3	GS110b - Indian Ocean	GS110b	NA	NA	2005-08-06 02:23:00	2005-08-06 02:23:00	JCVI_SITE_GS110	NA	JCVI_SITE_GS110	Indian Ocean	-10.4461	88.3028	NA	1.5	Open Ocean	INTERNATIONAL	Indian Ocean	saline water	NA	NA	NA	JCVI_LIB_GSIOSM110-G-01-3-4KB	dideoxysequencing (Sanger)	gDNA	49597	184	0.12	1.5		NA	32.7
Global_Ocean_Sampling	JCVI_SMPL_GS119 Global_Ocean_Sampling	0	0.794118	0.205882	0	0	0	0	0	0	0	0	0	metagenome	NA	NA	0.1	0.8	GS119 - International Water Outside of Reunion Island	GS119	NA	NA	2005-09-26 07:44:00	2005-09-26 07:44:00	JCVI_SITE_GS119	NA	JCVI_SITE_GS119	International Water Outside of Reunion Island	-23.2161	52.3061	NA	2	Open Ocean	INTERNATIONAL	Indian Ocean	saline water	NA	NA	NA	JCVI_LIB_GS119-G-01-3-4KB	dideoxysequencing (Sanger)	gDNA	60987	192	0.074	2		NA	35.4
Global_Ocean_Sampling	JCVI_SMPL_GS122b Global_Ocean_Sampling	0	1	0	0	0	0	0	0	0	0	0	0	metagenome	NA	NA	0.8	3	GS122b - International waters between Madagascar and South Africa	GS122b	NA	NA	2005-09-30 03:54:00	2005-09-30 03:54:00	JCVI_SITE_GS122	NA	JCVI_SITE_GS122	International waters between Madagascar and South Africa	-30.8983	40.4203	NA	1.9	Open Ocean	INTERNATIONAL	Indian Ocean	saline water	NA	NA	NA	JCVI_LIB_GSIOSM122-G-01-3-4KB	dideoxysequencing (Sanger)	gDNA	50095	195	0.15	1.9		NA	35.8
Global_Ocean_Sampling	JCVI_SMPL_1103283000007 Global_Ocean_Sampling	0	0.340909	0.590909	0	0	0	0	0	0.0454545	0	0	0	metagenome	NA	NA	0.1	0.8	GS001c - Hydrostation S	GS001c	NA	NA	2003-05-15 11:40:00	2003-05-15 11:40:00	JCVI_SITE_GS001	NA	JCVI_SITE_GS001	Hydrostation S	32.1667	-64.5	NA	5	Open Ocean	BERMUDA	Sargasso Sea	saline water	NA	NA	NA	JCVI_LIB_GS-01c-01-01-3P0KB-T13940	dideoxysequencing (Sanger)	gDNA	92351	1	0.09	5	Pilot Study	NA	36.7
Global_Ocean_Sampling	JCVI_SMPL_1103283000029 Global_Ocean_Sampling	0	0.66474	0.289017	0.0289017	0	0	0	0	0	0	0	0.0115607	metagenome	NA	NA	0.1	0.8	GS023 - 30 miles from Cocos Island	GS023	NA	NA	2004-01-21 15:00:00	2004-01-21 15:00:00	JCVI_SITE_GS023	NA	JCVI_SITE_GS023	30 miles from Cocos Island	5.64	-86.5653	NA	2	Open Ocean	COSTA RICA	Eastern Tropical Pacific	saline water	NA	NA	NA	JCVI_LIB_GS-23-01-01-1P8-2P2KB	dideoxysequencing (Sanger)	gDNA	133051	62	0.07	2	4th leg	0.17	32.6
Global_Ocean_Sampling	JCVI_SMPL_1103283000011 Global_Ocean_Sampling	0	0	0.869565	0	0.0434783	0.0869565	0	0	0	0	0	0	metagenome	NA	NA	0.1	0.8	GS005 - Bedford Basin, Nova Scotia	GS005	NA	NA	2003-08-22 16:21:00	2003-08-22 16:21:00	JCVI_SITE_GS005	NA	JCVI_SITE_GS005	Bedford Basin, Nova Scotia	44.6903	-63.6372	NA	1	Embayment	CANADA	North American East Coast	saline water	NA	NA	NA	JCVI_LIB_GS-05-01-01-1P6KB	dideoxysequencing (Sanger)	gDNA	61131	44	6	1	1st leg	5.78	30.2
Global_Ocean_Sampling	JCVI_SMPL_1103283000016 Global_Ocean_Sampling	0	0.0322581	0.774194	0.0322581	0.0322581	0	0	0	0	0	0	0.0322581	metagenome	NA	NA	0.1	0.8	GS010 - Cape May, NJ	GS010	NA	NA	2003-11-18 04:30:00	2003-11-18 04:30:00	JCVI_SITE_GS010	NA	JCVI_SITE_GS010	Cape May, NJ	38.94	-74.685	NA	1	Coastal	UNITED STATES	North American East Coast	saline water	NA	NA	NA	JCVI_LIB_GS-10-01-01-1P5KB	dideoxysequencing (Sanger)	gDNA	78304	49	2	1	2nd leg	2.42	31
Global_Ocean_Sampling	JCVI_SMPL_1103283000032 Global_Ocean_Sampling	0	0.546798	0.418719	0.00985222	0.00985222	0.00492611	0	0.00492611	0	0	0	0.00492611	metagenome	NA	NA	0.1	0.8	GS027 - Devil's Crown, Floreana Island	GS027	NA	NA	2004-02-04 11:41:00	2004-02-04 11:41:00	JCVI_SITE_GS027	NA	JCVI_SITE_GS027	Devil's Crown, Floreana Island	-1.21611	-90.4228	NA	2.2	Coastal	ECUADOR	Galapagos Islands	saline water	NA	NA	NA	JCVI_LIB_GS-27-01-01-1P8-2P0KB	dideoxysequencing (Sanger)	gDNA	222080	65	0.4	2.2	4th leg	0.35	34.9
Global_Ocean_Sampling	JCVI_SMPL_1103283000056 Global_Ocean_Sampling	0	0.103448	0.741379	0.0344828	0.0517241	0	0	0	0.0344828	0	0	0.0344828	metagenome	NA	NA	0.1	0.8	GS051 - Rangirora Atoll	GS051	NA	NA	2004-05-22 07:04:00	2004-05-22 07:04:00	JCVI_SITE_GS051	NA	JCVI_SITE_GS051	Rangirora Atoll	-15.1436	-147.435	NA	1	Coral Reef Atoll	FRENCH POLYNESIA	Polynesia Archipelagos	saline water	NA	NA	NA	JCVI_LIB_GS-51-01-01-1P6-2P0KB	dideoxysequencing (Sanger)	gDNA	128982	83	NA	1	6th leg	NA	34.2
Global_Ocean_Sampling	JCVI_SMPL_GS111 Global_Ocean_Sampling	0	0.586207	0.396552	0	0.0172414	0	0	0	0	0	0	0	metagenome	NA	NA	0.1	0.8	GS111 - Indian Ocean	GS111	NA	NA	2005-08-07 03:48:00	2005-08-07 03:48:00	JCVI_SITE_GS111	NA	JCVI_SITE_GS111	Indian Ocean	-9.59694	84.1975	NA	1.8	Open Ocean	INTERNATIONAL	Indian Ocean	saline water	NA	NA	NA	JCVI_LIB_GS111-G-02-4-6KB	dideoxysequencing (Sanger)	gDNA	59079	185	0.126	1.8		NA	32.3
Global_Ocean_Sampling	JCVI_SMPL_GS110a Global_Ocean_Sampling	0	0.789474	0.195489	0.0075188	0	0.0075188	0	0	0	0	0	0	metagenome	NA	NA	0.1	0.8	GS110a - Indian Ocean	GS110a	NA	NA	2005-08-06 02:23:00	2005-08-06 02:23:00	JCVI_SITE_GS110	NA	JCVI_SITE_GS110	Indian Ocean	-10.4461	88.3028	NA	1.5	Open Ocean	INTERNATIONAL	Indian Ocean	saline water	NA	NA	NA	JCVI_LIB_GS110-G-02-4-6KB	dideoxysequencing (Sanger)	gDNA	99288	184	0.12	1.5		NA	32.7
Global_Ocean_Sampling	JCVI_SMPL_1103283000038 Global_Ocean_Sampling	0	0.391732	0.466535	0.0551181	0.0019685	0.011811	0	0.00590551	0.011811	0	0	0	metagenome	NA	NA	0.1	0.8	GS033 - Punta Cormorant, Floreana Island (Hypersaline Lagoon)	GS033	NA	NA	2004-02-19 13:35:00	2004-02-19 13:35:00	JCVI_SITE_GS033	NA	JCVI_SITE_GS033	Punta Cormorant, Hypersaline Lagoon, Floreana Island	-1.22833	-90.4292	NA	0.2	Hypersaline	ECUADOR	Galapagos Islands	saline water	NA	NA	NA	JCVI_LIB_GS-33-01-01-1P3-1P8KB	dideoxysequencing (Sanger)	gDNA	692255	71	NA	0.2	4th leg	NA	63.4
Global_Ocean_Sampling	JCVI_SMPL_GS114 Global_Ocean_Sampling	0	0.711538	0.255495	0.0164835	0	0.00274725	0	0	0.00274725	0	0	0.00274725	metagenome	NA	NA	0.1	0.8	GS114 - 500 Miles west of the Seychelles in the Indian Ocean	GS114	NA	NA	2005-08-15 02:09:00	2005-08-15 02:09:00	JCVI_SITE_GS114	NA	JCVI_SITE_GS114	500 Miles west of the Seychelles in the Indian Ocean	-4.99028	64.9767	NA	1.5	Open Ocean	INTERNATIONAL	Indian Ocean	saline water	NA	NA	NA	JCVI_LIB_GS114-G-02-4-6KB	dideoxysequencing (Sanger)	gDNA	329129	188	0.009	1.5		NA	33.1
Global_Ocean_Sampling	JCVI_SMPL_1103283000031 Global_Ocean_Sampling	0	0.715116	0.273256	0	0.0116279	0	0	0	0	0	0	0	metagenome	NA	NA	0.1	0.8	GS026 - 134 miles NE of Galapagos	GS026	NA	NA	2004-02-01 16:16:00	2004-02-01 16:16:00	JCVI_SITE_GS026	NA	JCVI_SITE_GS026	134 miles NE of Galapagos	1.26417	-90.295	NA	2	Open Ocean	ECUADOR	Galapagos Islands	saline water	NA	NA	NA	JCVI_LIB_GS-26-01-01-1P3-1P6KB	dideoxysequencing (Sanger)	gDNA	101424	64	0.22	2	4th leg	0.26	32.6
Global_Ocean_Sampling	JCVI_SMPL_1103283000033 Global_Ocean_Sampling	0	0.21	0.73	0.01	0.01	0.01	0	0	0.01	0	0	0.01	metagenome	NA	NA	0.1	0.8	GS028 - Coastal Floreana	GS028	NA	NA	2004-02-04 15:47:00	2004-02-04 15:47:00	JCVI_SITE_GS028	NA	JCVI_SITE_GS028	Coastal Floreana	-1.21694	-90.3197	NA	2	Coastal	ECUADOR	Galapagos Islands	saline water	NA	NA	NA	JCVI_LIB_GS-28-01-01-1P6-2P0KB	dideoxysequencing (Sanger)	gDNA	189052	66	0.35	2	4th leg	0.33	NA
Global_Ocean_Sampling	JCVI_SMPL_1103283000052 Global_Ocean_Sampling	0	0.544118	0.426471	0.0147059	0	0	0	0.0147059	0	0	0	0	metagenome	NA	NA	0.1	0.8	GS047 - 201 miles from F. Polynesia	GS047	NA	NA	2004-03-28 15:25:00	2004-03-28 15:25:00	JCVI_SITE_GS047	NA	JCVI_SITE_GS047	201 miles from F. Polynesia	-10.1314	-135.449	NA	30	Open Ocean	FRENCH POLYNESIA	Tropical South Pacific	saline water	NA	NA	NA	JCVI_LIB_GS-47-01-01-1P6-2P0KB	dideoxysequencing (Sanger)	gDNA	66023	79	NA	30	5th leg	NA	37.3
Global_Ocean_Sampling	JCVI_SMPL_1103283000027 Global_Ocean_Sampling	0	0.306452	0.645161	0	0	0	0	0	0.0322581	0	0	0.016129	metagenome	NA	NA	0.1	0.8	GS021 - Gulf of Panama	GS021	NA	NA	2004-01-19 16:48:00	2004-01-19 16:48:00	JCVI_SITE_GS021	NA	JCVI_SITE_GS021	Gulf of Panama	8.12917	-79.6911	NA	1.6	Coastal	PANAMA	Eastern Tropical Pacific	saline water	NA	NA	NA	JCVI_LIB_GS-21-01-01-1P3-1P8KB	dideoxysequencing (Sanger)	gDNA	131798	60	0.5	1.6	4th leg	0.51	30.7
Global_Ocean_Sampling	JCVI_SMPL_GS121 Global_Ocean_Sampling	0	0.718232	0.259669	0.00552486	0.00552486	0	0	0	0.0110497	0	0	0	metagenome	NA	NA	0.1	0.8	GS121 - International water between Madagascar and South Africa	GS121	NA	NA	2005-09-29 05:14:00	2005-09-29 05:14:00	JCVI_SITE_GS121	NA	JCVI_SITE_GS121	International water between Madagascar and South Africa	-29.3489	43.2156	NA	1.5	Open Ocean	INTERNATIONAL	Indian Ocean	saline water	NA	NA	NA	JCVI_LIB_GS121-G-01-4-6KB	dideoxysequencing (Sanger)	gDNA	110720	194	0.137	1.5		NA	35.4
Global_Ocean_Sampling	JCVI_SMPL_1103283000010 Global_Ocean_Sampling	0	0.0588235	0.764706	0.0294118	0.0294118	0.0294118	0	0	0.0294118	0	0	0.0588235	metagenome	NA	NA	0.1	0.8	GS004 - Outside Halifax, Nova Scotia	GS004	NA	NA	2003-08-22 05:25:00	2003-08-22 05:25:00	JCVI_SITE_GS004	NA	JCVI_SITE_GS004	Outside Halifax, Nova Scotia	44.1372	-63.6444	NA	2	Coastal	CANADA	North American East Coast	saline water	NA	NA	NA	JCVI_LIB_GS-04-01-01-1P4-1P8KB	dideoxysequencing (Sanger)	gDNA	52959	43	0.4	2	1st leg	0.61	28.3
Global_Ocean_Sampling	JCVI_SMPL_1103283000039 Global_Ocean_Sampling	0	0.785714	0.205357	0.00446429	0	0	0	0	0	0	0	0	metagenome	NA	NA	0.1	0.8	GS034 - North Seamore Island	GS034	NA	NA	2004-02-19 17:06:00	2004-02-19 17:06:00	JCVI_SITE_GS034	NA	JCVI_SITE_GS034	North Seamore Island	-0.383056	-90.2797	NA	2.1	Coastal	ECUADOR	Galapagos Islands	saline water	NA	NA	NA	JCVI_LIB_GS-34-01-01-1P5-1P8KB	dideoxysequencing (Sanger)	gDNA	134347	72	0.36	2.1	4th leg	0.33	NA
Global_Ocean_Sampling	JCVI_SMPL_GS109 Global_Ocean_Sampling	0	0.811966	0.153846	0.025641	0	0	0	0	0	0	0	0.00854701	metagenome	NA	NA	0.1	0.8	GS109 - Indian Ocean	GS109	NA	NA	2005-08-05 03:18:00	2005-08-05 03:18:00	JCVI_SITE_GS109	NA	JCVI_SITE_GS109	Indian Ocean	-10.9436	92.0589	NA	1.5	Open Ocean	INTERNATIONAL	Indian Ocean	saline water	NA	NA	NA	JCVI_LIB_GS109-G-01-3-4KB	dideoxysequencing (Sanger)	gDNA	59812	183	0.098	1.5		NA	32.6
Global_Ocean_Sampling	JCVI_SMPL_GS117b Global_Ocean_Sampling	0	0.899083	0.0642202	0.00917431	0	0.00917431	0	0	0.00917431	0	0	0	metagenome	NA	NA	0.8	3	GS117b - St. Anne Island, Seychelles	GS117b	NA	NA	2005-09-09 04:00:00	2005-09-09 04:00:00	JCVI_SITE_GS117	NA	JCVI_SITE_GS117	St. Anne Island, Seychelles	-4.61361	55.5086	NA	1.8	Coastal sample	SEYCHELLES	Indian Ocean	saline water	NA	NA	NA	JCVI_LIB_GSIOSM117-G-01-3-4KB	dideoxysequencing (Sanger)	gDNA	50609	191	0.103	1.8		NA	35.5
Global_Ocean_Sampling	JCVI_SMPL_1103283000006 Global_Ocean_Sampling	0	0.423077	0.525641	0	0	0.025641	0	0	0.0128205	0	0	0	metagenome	NA	NA	0.8	3	GS001b - Hydrostation S	GS001b	NA	NA	2003-05-15 11:40:00	2003-05-15 11:40:00	JCVI_SITE_GS001	NA	JCVI_SITE_GS001	Hydrostation S	32.1667	-64.5	NA	5	Open Ocean	BERMUDA	Sargasso Sea	saline water	NA	NA	NA	JCVI_LIB_GS-01b-01-01-2P0-4P0KB-T13976	dideoxysequencing (Sanger)	gDNA	90905	1	0.09	5	Pilot Study	NA	36.7
Global_Ocean_Sampling	JCVI_SMPL_1103283000034 Global_Ocean_Sampling	0	0.0777778	0.855556	0.0111111	0	0	0	0	0	0	0	0.0333333	metagenome	NA	NA	0.1	0.8	GS029 - North James Bay, Santigo Island	GS029	NA	NA	2004-02-08 18:03:00	2004-02-08 18:03:00	JCVI_SITE_GS029	NA	JCVI_SITE_GS029	North James Bay, Santigo Island	-0.2	-90.8353	NA	2.1	Coastal	ECUADOR	Galapagos Islands	saline water	NA	NA	NA	JCVI_LIB_GS-29-01-01-1P0-1P3KB	dideoxysequencing (Sanger)	gDNA	131529	67	0.4	2.1	4th leg	0.36	34.5
Global_Ocean_Sampling	JCVI_SMPL_1103283000053 Global_Ocean_Sampling	0	0.479592	0.479592	0.0204082	0.0102041	0	0	0	0	0	0	0.0102041	metagenome	NA	NA	0.1	0.8	GS048a - Moorea, Cooks Bay	GS048a	NA	NA	2004-05-17 19:41:00	2004-05-17 19:41:00	JCVI_SITE_GS048	NA	JCVI_SITE_GS048	Moorea, Cooks Bay	-17.4758	-149.812	NA	1.4	Coral Reef	FRENCH POLYNESIA	Polynesia Archipelagos	saline water	NA	NA	NA	JCVI_LIB_GS-48-01-01-1P6-2P0KB	dideoxysequencing (Sanger)	gDNA	90515	80	0.071	1.4	6th leg	NA	35.1
Global_Ocean_Sampling	JCVI_SMPL_1103283000041 Global_Ocean_Sampling	0	0.0322581	0.83871	0.0645161	0.0322581	0	0	0	0	0	0	0.0322581	metagenome	NA	NA	0.1	0.8	GS036 - Cabo Marshall, Isabella Island	GS036	NA	NA	2004-03-02 12:52:00	2004-03-02 12:52:00	JCVI_SITE_GS036	NA	JCVI_SITE_GS036	Cabo Marshall, Isabella Island	-0.0208333	-91.1978	NA	2.1	Coastal	ECUADOR	Galapagos Islands	saline water	NA	NA	NA	JCVI_LIB_GS-36-01-01-2P2KB	dideoxysequencing (Sanger)	gDNA	77538	74	0.65	2.1	4th leg	0.4	34.6
Global_Ocean_Sampling	JCVI_SMPL_GS116 Global_Ocean_Sampling	0	0.592593	0.388889	0	0	0	0	0	0	0	0	0.0185185	metagenome	NA	NA	0.1	0.8	GS116 - Outside Seychelles, Indian Ocean	GS116	NA	NA	2005-08-17 01:51:00	2005-08-17 01:51:00	JCVI_SITE_GS116	NA	JCVI_SITE_GS116	Outside Seychelles, Indian Ocean	-4.635	56.8361	NA	1.5	Open Ocean	SEYCHELLES	Indian Ocean	saline water	NA	NA	NA	JCVI_LIB_GS116-G-02-4-6KB	dideoxysequencing (Sanger)	gDNA	60932	190	0.206	1.5		NA	33.1
Global_Ocean_Sampling	JCVI_SMPL_GS112a Global_Ocean_Sampling	0	0.697987	0.275168	0	0	0.00671141	0	0	0	0	0	0.0134228	metagenome	NA	NA	0.1	0.8	GS112a - Indian Ocean	GS112a	NA	NA	2005-08-08 03:01:00	2005-08-08 03:01:00	JCVI_SITE_GS112	NA	JCVI_SITE_GS112	Indian Ocean	-8.505	80.3756	NA	1.8	Open Ocean	INTERNATIONAL	Indian Ocean	saline water	NA	NA	NA	JCVI_LIB_GS112-G-02-4-6KB	dideoxysequencing (Sanger)	gDNA	99781	186	0.128	1.8		NA	32.5
Global_Ocean_Sampling	JCVI_SMPL_GS115 Global_Ocean_Sampling	0	0.681818	0.295455	0	0	0	0	0	0.0227273	0	0	0	metagenome	NA	NA	0.1	0.8	GS115 - Indian Ocean	GS115	NA	NA	2005-08-16 04:56:00	2005-08-16 04:56:00	JCVI_SITE_GS115	NA	JCVI_SITE_GS115	Indian Ocean	-4.6625	60.5231	NA	1.5	Open Ocean	INTERNATIONAL	Indian Ocean	saline water	NA	NA	NA	JCVI_LIB_GS115-G-02-4-6KB	dideoxysequencing (Sanger)	gDNA	61020	189	0.144	1.5		NA	33.2
Global_Ocean_Sampling	JCVI_SMPL_GS120 Global_Ocean_Sampling	0	0.883117	0.116883	0	0	0	0	0	0	0	0	0	metagenome	NA	NA	0.1	0.8	GS120 - Madagascar Waters	GS120	NA	NA	2005-09-27 06:18:00	2005-09-27 06:18:00	JCVI_SITE_GS120	NA	JCVI_SITE_GS120	Madagascar Waters	-26.035	50.1231	NA	2.8	Open Ocean	MADAGASCAR	Indian Ocean	saline water	NA	NA	NA	JCVI_LIB_GS120-G-02-4-6KB	dideoxysequencing (Sanger)	gDNA	46052	193	0.084	2.8		NA	35.6
Global_Ocean_Sampling	CAM_SMPL_GS108 Global_Ocean_Sampling	0	0.7339	0.228433	0.0036452	0.0072904	0	0	0.00121507	0.00486027	0	0	0.0115431	metagenome	NA	NA	0.1	0.8	GS108	GS108	NA	NA	2005-08-04 08:03:00	2005-08-04 08:03:00	GS108	NA	CAM_BM_GS108	GS108	-12.0926	96.8817	NA	1.8	Lagoon Reef	AUSTRALIA	Coccos Keeling , Inside Lagoon	marine habitat	NA	NA	NA	CAM_LIB_GOS108XLRVAL-4F-1-400	pyrosequencing (454)	gDNA	1382197	1401	0.108	1.8		0.501	32.4
Global_Ocean_Sampling	JCVI_SMPL_GS048b Global_Ocean_Sampling	0	0.686869	0.292929	0	0	0.010101	0	0	0	0	0	0	metagenome	NA	NA	0.8	3	GS048b - Inside Cook's Bay, Moorea, French Polynesia	GS048b	NA	NA	2004-05-17 19:41:00	2004-05-17 19:41:00	JCVI_SITE_GS048	NA	JCVI_SITE_GS048	Moorea, Cooks Bay	-17.4758	-149.812	NA	1.4	Coral Reef	FRENCH POLYNESIA	Polynesia Archipelagos	saline water	NA	NA	NA	JCVI_LIB_GSIOSM048-G-01-8-10KB	dideoxysequencing (Sanger)	gDNA	47691	80	0.071	1.4	6th leg	NA	35.1
Global_Ocean_Sampling	JCVI_SMPL_GS112b Global_Ocean_Sampling	0	0.95	0.025	0	0	0	0	0.0125	0	0	0	0	metagenome	NA	NA	0.8	3	GS112b - Indian Ocean	GS112b	NA	NA	2005-08-08 03:01:00	2005-08-08 03:01:00	JCVI_SITE_GS112	NA	JCVI_SITE_GS112	Indian Ocean	-8.505	80.3756	NA	1.8	Open Ocean	INTERNATIONAL	Indian Ocean	saline water	NA	NA	NA	JCVI_LIB_GSIOSM112-G-01-3-4KB	dideoxysequencing (Sanger)	gDNA	52118	186	0.128	1.8		NA	32.5
Global_Ocean_Sampling	JCVI_SMPL_GS108b Global_Ocean_Sampling	0	0.647059	0.323529	0.0147059	0	0	0	0	0	0	0	0.0147059	metagenome	NA	NA	0.8	3	GS108b - Coccos Keeling , Inside Lagoon	GS108b	NA	NA	2005-08-03 21:33:00	2005-08-03 21:33:00	JCVI_SITE_GS108	NA	JCVI_SITE_GS108	Coccos Keeling, Inside Lagoon	-12.0925	96.8817	NA	1.8	Lagoon Reef	AUSTRALIA	Indian Ocean	saline water	NA	NA	NA	JCVI_LIB_GSIOSM108-G-01-3-4KB	dideoxysequencing (Sanger)	gDNA	49595	182	0.501	1.8		NA	32.4
Global_Ocean_Sampling	JCVI_SMPL_GS122a Global_Ocean_Sampling	0	0.780142	0.191489	0	0.0070922	0.0070922	0	0	0.0070922	0	0	0	metagenome	NA	NA	0.1	0.8	GS122a - International waters between Madagascar and South Africa	GS122a	NA	NA	2005-09-30 03:54:00	2005-09-30 03:54:00	JCVI_SITE_GS122	NA	JCVI_SITE_GS122	International waters between Madagascar and South Africa	-30.8983	40.4203	NA	1.9	Open Ocean	INTERNATIONAL	Indian Ocean	saline water	NA	NA	NA	JCVI_LIB_GS122-G-02-4-6KB	dideoxysequencing (Sanger)	gDNA	101558	195	0.15	1.9		NA	35.8
Guaymas_Basin	CAM_S_463 Guaymas_Basin	0	0.0909091	0.818182	0	0	0	0	0	0	0	0	0	metagenome	10	L	NA	0.2	NA	GD6	NA	NA	2004-07-17	2004-07-17	NA	NA	CAM_BM_463	NA	27.506	-111.347	NA	2050	hydrothermal vent	NA	NA	hydrothermal vent	NA	NA	NA	CAM_LIB_A00007	pyrosequencing (454)	cDNA	954569	927	NA	1950	NA	NA	NA
Hypersaline_Lagoon_MarMenor	CAM_SMPL_003233 Hypersaline_Lagoon_MarMenor	0	0.517241	0.431034	0	0.0172414	0.0344828	0	0	0	0	0	0	metagenome	NA	NA	NA	NA	NA	MarMenor_3.0_micron_filter	NA	NA	2010-05-12	2010-05-12	MarMenor_3.0_micron_filter	NA	CAM_BM_003288	Mar Menor	37.7296	-0.7741	NA	NA	Mediterranean Hypersaline Coastal Lagoon	SPAIN	NA	aquatic habitat	NA	NA	NA	CAM_LIB_002025	pyrosequencing (454)	gDNA	262059	3693	NA	NA	NA	NA	5
Hypersaline_Lagoon_MarMenor	CAM_SMPL_003232 Hypersaline_Lagoon_MarMenor	0	0.35	0.5	0.05	0.05	0.05	0	0	0	0	0	0	metagenome	NA	NA	NA	NA	NA	MarMenor_0.8_micron_filter	NA	NA	2010-05-12	2010-05-12	MarMenor_0.8_micron_filter	NA	CAM_BM_003247	Mar Menor	37.7296	-0.7741	NA	NA	Mediterranean Hypersaline Coastal Lagoon	SPAIN	NA	aquatic habitat	NA	NA	NA	CAM_LIB_002024	pyrosequencing (454)	gDNA	182301	3692	NA	NA	NA	NA	5
Hypersaline_Lagoon_MarMenor	CAM_SMPL_003231 Hypersaline_Lagoon_MarMenor	0	0.605096	0.356688	0	0.0127389	0.0254777	0	0	0	0	0	0	metagenome	NA	NA	NA	NA	NA	MarMenor_0.1_micron_filter	NA	NA	2010-05-12	2010-05-12	MarMenor_0.1_micron_filter	NA	CAM_BM_003246	Mar Menor	37.7296	-0.7741	NA	NA	Mediterranean Hypersaline Coastal Lagoon	SPAIN	NA	aquatic habitat	NA	NA	NA	CAM_LIB_002023	pyrosequencing (454)	gDNA	286637	3691	NA	NA	NA	NA	5
Influence_of_nitrogen-fixation_on_microbial_community_gene_expression_in_the_oligotrophic_Southwest_Pacific_Ocean	CAM_SMPL_TA_34889 Influence_of_nitrogen-fixation_on_microbial_community_gene_expression_in_the_oligotrophic_Southwest_Pacific_Ocean	0	0.75	0.25	0	0	0	0	0	0	0	0	0	metagenome	120	L	0.2	5	NA	TA_34889	NA	NA	2007-03-20 13:00:00	2007-03-20 13:00:00	TA_34889	NA	CAM_BM_TA_34889	NA	-20.0002	156.609	NA	5	Oligotrophic Open Ocean	NA	South Pacific Subtropical Gyre	marine habitat	NA	NA	NA	CAM_LIB_TA_34889	pyrosequencing (454)	cDNA	572623	1173	NA	5	NA	NA	34.9665
Lagrangian_sampling_of_Monterey_Bay_Surface_waters	CAM_SMPL_002219 Lagrangian_sampling_of_Monterey_Bay_Surface_waters	0	0.1	0.7	0	0	0.0666667	0	0	0.0333333	0	0	0.0333333	metagenome	1	L	0.22	5	NA	Coastal Pacific Drifting ESP 9/17/2010 6am	NA	NA	2010-09-17 06:04:07	2010-09-17 06:47:07	Coastal Pacific Drifting ESP 9/17/2010 6am 0.22-5um cDNA	NA	CAM_BM_002239	Coastal Pacific Drifting ESP 9/17/2010 6am	35.9213	-122.902	NA	NA	Coastal Pacific Drifting ESP 9/17/2010 6am	UNITED STATES	Coastal Pacific	marine habitat	NA	NA	NA	CAM_LIB_000985	pyrosequencing (454)	cDNA	668941	2723	NA	NA	NA	NA	33.3043
Lagrangian_sampling_of_Monterey_Bay_Surface_waters	CAM_SMPL_002227 Lagrangian_sampling_of_Monterey_Bay_Surface_waters	0	0.361111	0.444444	0.0277778	0.0555556	0.0277778	0	0.0277778	0	0	0	0.0277778	metagenome	1	L	0.22	5	NA	Coastal Pacific Drifting ESP 9/18/2010 2pm	NA	NA	2010-09-18 14:04:07	2010-09-18 14:47:07	Coastal Pacific Drifting ESP 9/18/2010 2pm 0.22-5um cDNA	NA	CAM_BM_002247	Coastal Pacific Drifting ESP 9/18/2010 2pm	35.7667	-122.659	NA	NA	Coastal Pacific Drifting ESP 9/18/2010 2pm	UNITED STATES	Coastal Pacific	marine habitat	NA	NA	NA	CAM_LIB_000993	pyrosequencing (454)	cDNA	814915	2731	NA	NA	NA	NA	33.4403
Lagrangian_sampling_of_Monterey_Bay_Surface_waters	CAM_SMPL_002222 Lagrangian_sampling_of_Monterey_Bay_Surface_waters	0	0.0322581	0.677419	0	0.0967742	0.0645161	0	0.0322581	0.0645161	0	0	0	metagenome	1	L	0.22	5	NA	Coastal Pacific Drifting ESP 9/17/2010 6pm	NA	NA	2010-09-17 17:53:07	2010-09-17 18:30:07	Coastal Pacific Drifting ESP 9/17/2010 6pm 0.22-5um cDNA	NA	CAM_BM_002242	Coastal Pacific Drifting ESP 9/17/2010 6pm	35.8512	-122.796	NA	NA	Coastal Pacific Drifting ESP 9/17/2010 6pm	UNITED STATES	Coastal Pacific	marine habitat	NA	NA	NA	CAM_LIB_000988	pyrosequencing (454)	cDNA	611760	2726	NA	NA	NA	NA	33.3094
Lagrangian_sampling_of_Monterey_Bay_Surface_waters	CAM_SMPL_002217 Lagrangian_sampling_of_Monterey_Bay_Surface_waters	0	0.5	0.475	0.025	0	0	0	0	0	0	0	0	metagenome	1	L	0.22	5	NA	Coastal Pacific Drifting ESP 9/16/2010 10pm	NA	NA	2010-09-16 21:27:07	2010-09-16 22:08:07	Coastal Pacific Drifting ESP 9/16/2010 10pm 0.22-5um cDNA	NA	CAM_BM_002237	Coastal Pacific Drifting ESP 9/16/2010 10pm	35.976	-122.949	NA	NA	Coastal Pacific Drifting ESP 9/16/2010 10pm	UNITED STATES	Coastal Pacific	marine habitat	NA	NA	NA	CAM_LIB_000983	pyrosequencing (454)	cDNA	626283	2721	NA	NA	NA	NA	33.2574
Lagrangian_sampling_of_Monterey_Bay_Surface_waters	CAM_SMPL_002224 Lagrangian_sampling_of_Monterey_Bay_Surface_waters	0	0.317073	0.634146	0	0.0243902	0	0	0	0.0243902	0	0	0	metagenome	1	L	0.22	5	NA	Coastal Pacific Drifting ESP 9/18/2010 2am	NA	NA	2010-09-18 02:04:07	2010-09-18 03:01:07	Coastal Pacific Drifting ESP 9/18/2010 2am 0.22-5um cDNA	NA	CAM_BM_002244	Coastal Pacific Drifting ESP 9/18/2010 2am	35.7981	-122.753	NA	NA	Coastal Pacific Drifting ESP 9/18/2010 2am	UNITED STATES	Coastal Pacific	marine habitat	NA	NA	NA	CAM_LIB_000990	pyrosequencing (454)	cDNA	755938	2728	NA	NA	NA	NA	33.457
Lagrangian_sampling_of_Monterey_Bay_Surface_waters	CAM_SMPL_002215 Lagrangian_sampling_of_Monterey_Bay_Surface_waters	0	0.442623	0.47541	0.0163934	0.0327869	0	0	0	0.0163934	0	0	0	metagenome	1	L	0.22	5	NA	Coastal Pacific Drifting ESP 9/16/2010 2pm	NA	NA	2010-09-16 14:04:07	2010-09-16 14:45:07	Coastal Pacific Drifting ESP 9/16/2010 2pm 0.22-5um cDNA	NA	CAM_BM_002235	Coastal Pacific Drifting ESP 9/16/2010 2pm	36.0452	-123.022	NA	NA	Coastal Pacific Drifting ESP 9/16/2010 2pm timepoint.	UNITED STATES	Coastal Pacific	marine habitat	NA	NA	NA	CAM_LIB_000981	pyrosequencing (454)	cDNA	690920	2719	NA	NA	NA	NA	33.2956
Marine_Bacterioplankton_Metagenomes	BACTERIOPLANKTON_SMPL_S_35131 Marine_Bacterioplankton_Metagenomes	0	0.776316	0.197368	0.00657895	0	0.0131579	0	0	0	0	0	0.00657895	metagenome	NA	NA	0.2	5	S_35131 - South Pacific Subtropical Gyre	BACTERIOPLANKTON_SMPL_S_35131	NA	NA	2007-04-21 06:45:43	2007-04-21 06:45:43	BACTERIOPLANKTON_SITE_S_35131	NA	BACTERIOPLANKTON_SITE_S_35131	South Pacific Subtropical Gyre	-16	-170	NA	5	Open Ocean	NA	NA	saline water	NA	NA	NA	BACTERIOPLANKTON_LIB_S_35131	pyrosequencing (454)	gDNA	212751	289	NA	5	NA	NA	35.2
Marine_Bacterioplankton_Metagenomes	BACTERIOPLANKTON_SMPL_S_35139 Marine_Bacterioplankton_Metagenomes	0	0.765957	0.191489	0	0	0	0	0	0	0	0	0.0425532	metagenome	NA	NA	0.2	5	S_35139 - South Pacific Subtropical Gyre	BACTERIOPLANKTON_SMPL_S_35139	NA	NA	2007-04-23 07:47:13	2007-04-23 07:47:13	BACTERIOPLANKTON_SITE_S_35139	NA	BACTERIOPLANKTON_SITE_S_35139	South Pacific Subtropical Gyre	-7.51667	-167	NA	5	Open Ocean	NA	NA	saline water	NA	NA	NA	BACTERIOPLANKTON_LIB_S_35139	pyrosequencing (454)	gDNA	71430	290	NA	5	NA	NA	35.27
Marine_Bacterioplankton_Metagenomes	BACTERIOPLANKTON_SMPL_S_35147 Marine_Bacterioplankton_Metagenomes	0	0.735849	0.245283	0	0	0	0	0	0.0188679	0	0	0	metagenome	NA	NA	0.2	5	S_35147 - South Pacific Subtropical Gyre	BACTERIOPLANKTON_SMPL_S_35147	NA	NA	2007-04-24 10:32:15	2007-04-24 10:32:15	BACTERIOPLANKTON_SITE_S_35147	NA	BACTERIOPLANKTON_SITE_S_35147	South Pacific Subtropical Gyre	-3.03333	-166	NA	5	Open Ocean	NA	NA	saline water	NA	NA	NA	BACTERIOPLANKTON_LIB_S_35147	pyrosequencing (454)	gDNA	90953	291	NA	5	NA	NA	35.28
Marine_Bacterioplankton_Metagenomes	BACTERIOPLANKTON_SMPL_S_35155 Marine_Bacterioplankton_Metagenomes	0	0.530612	0.397959	0	0	0.0102041	0	0	0.0102041	0	0	0	metagenome	NA	NA	0.2	5	S_35155 - Pacific Equatorial Divergence Province	BACTERIOPLANKTON_SMPL_S_35155	NA	NA	2007-04-25 17:23:18	2007-04-25 17:23:18	BACTERIOPLANKTON_SITE_S_35155	NA	BACTERIOPLANKTON_SITE_S_35155	Pacific Equatorial Divergence Province	1.66667	-163.667	NA	5	Open Ocean	NA	NA	saline water	NA	NA	NA	BACTERIOPLANKTON_LIB_S_35155	pyrosequencing (454)	gDNA	292907	292	NA	5	NA	NA	35.27
Marine_Bacterioplankton_Metagenomes	BACTERIOPLANKTON_SMPL_S_35163 Marine_Bacterioplankton_Metagenomes	0	0.45	0.475	0	0	0.025	0	0.00833333	0.0166667	0	0	0	metagenome	NA	NA	0.2	5	S_35163 - Pacific North Equatorial	BACTERIOPLANKTON_SMPL_S_35163	NA	NA	2007-04-26 17:24:09	2007-04-26 17:24:09	BACTERIOPLANKTON_SITE_S_35163	NA	BACTERIOPLANKTON_SITE_S_35163	Pacific North Equatorial	5.08333	-161.967	NA	5	Open Ocean	NA	NA	saline water	NA	NA	NA	BACTERIOPLANKTON_LIB_S_35163	pyrosequencing (454)	gDNA	283485	294	NA	5	NA	NA	34.81
Marine_Bacterioplankton_Metagenomes	BACTERIOPLANKTON_SMPL_S_35171 Marine_Bacterioplankton_Metagenomes	0	0.724138	0.275862	0	0	0	0	0	0	0	0	0	metagenome	NA	NA	0.2	5	S_35171 - Pacific North Equatorial Countercurrent	BACTERIOPLANKTON_SMPL_S_35171	NA	NA	2007-04-27 17:18:24	2007-04-27 17:18:24	BACTERIOPLANKTON_SITE_S_35171	NA	BACTERIOPLANKTON_SITE_S_35171	Pacific North Equatorial Countercurrent	8.63333	-151.083	NA	5	Open Ocean	NA	NA	saline water	NA	NA	NA	BACTERIOPLANKTON_LIB_S_35171	pyrosequencing (454)	gDNA	60834	295	NA	5	NA	NA	34.71
Marine_Bacterioplankton_Metagenomes	BACTERIOPLANKTON_SMPL_S_35179 Marine_Bacterioplankton_Metagenomes	0	0.698276	0.284483	0.00862069	0.00862069	0	0	0	0	0	0	0	metagenome	NA	NA	0.2	5	S_35179 - North Pacific Tropical Gyre	BACTERIOPLANKTON_SMPL_S_35179	NA	NA	2007-04-28 22:01:41	2007-04-28 22:01:41	BACTERIOPLANKTON_SITE_S_35179	NA	BACTERIOPLANKTON_SITE_S_35179	North Pacific Tropical Gyre	13.4833	-159.883	NA	5	Open Ocean	NA	NA	saline water	NA	NA	NA	BACTERIOPLANKTON_LIB_S_35179	pyrosequencing (454)	gDNA	227182	296	NA	5	NA	NA	34.44
Marine_Metagenome_from_Coastal_Waters_project_at_Plymouth_Marine_Laboratory	PML_SMPL_SRS000294 Marine_Metagenome_from_Coastal_Waters_project_at_Plymouth_Marine_Laboratory	0	0	0.956044	0	0	0	0	0	0	0	0	0.032967	metagenome	NA	NA	NA	NA	Time1-Bag1-DNA	PML_SMPL_SRS000294	NA	NA	NA	NA	PML_SITE_SRS000294	NA	PML_SITE_SRS000294	Norwegian Fjord	60.2694	5.22222	NA	NA	Coastal	NA	NA	saline water	NA	NA	NA	PML_LIB_SRS000294	pyrosequencing (454)	gDNA	209073	NA	NA	NA	NA	NA	NA
Marine_Metagenome_from_Coastal_Waters_project_at_Plymouth_Marine_Laboratory	PML_SMPL_SRS000295 Marine_Metagenome_from_Coastal_Waters_project_at_Plymouth_Marine_Laboratory	0	0.0142857	0.971429	0	0.0142857	0	0	0	0	0	0	0	metagenome	NA	NA	NA	NA		PML_SMPL_SRS000295	NA	NA	NA	NA	PML_SITE_SRS000295	NA	PML_SITE_SRS000295	Norwegian Fjord	60.2694	5.22222	NA	NA	Coastal	NA	NA	saline water	NA	NA	NA	PML_LIB_SRS000295	pyrosequencing (454)	gDNA	134915	NA	NA	NA	NA	NA	NA
Marine_Metagenome_from_Coastal_Waters_project_at_Plymouth_Marine_Laboratory	PML_SMPL_SRS000296 Marine_Metagenome_from_Coastal_Waters_project_at_Plymouth_Marine_Laboratory	0	0	0.977778	0	0.0111111	0	0	0	0	0	0	0.0111111	metagenome	NA	NA	NA	NA		PML_SMPL_SRS000296	NA	NA	NA	NA	PML_SITE_SRS000296	NA	PML_SITE_SRS000296	Norwegian Fjord	60.2694	5.22222	NA	NA	Coastal	NA	NA	saline water	NA	NA	NA	PML_LIB_SRS000296	pyrosequencing (454)	gDNA	344216	NA	NA	NA	NA	NA	NA
Marine_Metagenome_from_Coastal_Waters_project_at_Plymouth_Marine_Laboratory	PML_SMPL_SRS000297 Marine_Metagenome_from_Coastal_Waters_project_at_Plymouth_Marine_Laboratory	0	0.00666667	0.986667	0	0	0	0	0	0	0	0	0	metagenome	NA	NA	NA	NA		PML_SMPL_SRS000297	NA	NA	NA	NA	PML_SITE_SRS000297	NA	PML_SITE_SRS000297	Norwegian Fjord	60.2694	5.22222	NA	NA	Coastal	NA	NA	saline water	NA	NA	NA	PML_LIB_SRS000297	pyrosequencing (454)	gDNA	304020	NA	NA	NA	NA	NA	NA
Marine_Metagenome_from_Coastal_Waters_project_at_Plymouth_Marine_Laboratory	PML_SMPL_SRS000298 Marine_Metagenome_from_Coastal_Waters_project_at_Plymouth_Marine_Laboratory	0	0	0.96	0.04	0	0	0	0	0	0	0	0	metagenome	NA	NA	NA	NA		PML_SMPL_SRS000298	NA	NA	NA	NA	PML_SITE_SRS000298	NA	PML_SITE_SRS000298	Norwegian Fjord	60.2694	5.22222	NA	NA	Coastal	NA	NA	saline water	NA	NA	NA	PML_LIB_SRS000298	pyrosequencing (454)	cDNA	135033	NA	NA	NA	NA	NA	NA
Marine_Metagenome_from_Coastal_Waters_project_at_Plymouth_Marine_Laboratory	PML_SMPL_SRS000299 Marine_Metagenome_from_Coastal_Waters_project_at_Plymouth_Marine_Laboratory	0	0	1	0	0	0	0	0	0	0	0	0	metagenome	NA	NA	NA	NA		PML_SMPL_SRS000299	NA	NA	NA	NA	PML_SITE_SRS000299	NA	PML_SITE_SRS000299	Norwegian Fjord	60.2694	5.22222	NA	NA	Coastal	NA	NA	saline water	NA	NA	NA	PML_LIB_SRS000299	pyrosequencing (454)	cDNA	162871	NA	NA	NA	NA	NA	NA
Metagenome_from_Yellowstone_Bison_Hot_Spring	BISONMETAGENOME_SMPL_BISONPOOL_3 Metagenome_from_Yellowstone_Bison_Hot_Spring	0	0.017094	0.00854701	0	0.034188	0	0.00854701	0.00854701	0.025641	0	0	0	metagenome	NA	NA	NA	NA	Bison Hot Spring Pool 3	BISONMETAGENOME_SMPL_BISONPOOL_3	NA	NA			BISONMETAGENOME_SITE_BISONPOOL_3	NA	BISONMETAGENOME_SITE_BISONPOOL_3	Bison hot spring pool	44.5694	-110.865	NA	NA	fresh water	UNITED STATES	Yellowstone National Park	hot spring	NA	NA	NA	BISONMETAGENOME_LIB_BISONPOOL_3	dideoxysequencing (Sanger)	gDNA	76401	487	NA	NA	NA	NA	NA
Metagenome_from_Yellowstone_Bison_Hot_Spring	BISONMETAGENOME_SMPL_BISONPOOL_5 Metagenome_from_Yellowstone_Bison_Hot_Spring	0	0.296774	0.0645161	0	0.0129032	0	0.522581	0	0.00645161	0	0.0129032	0	metagenome	NA	NA	NA	NA	Bison Hot Spring Pool 5	BISONMETAGENOME_SMPL_BISONPOOL_5	NA	NA			BISONMETAGENOME_SITE_BISONPOOL_5	NA	BISONMETAGENOME_SITE_BISONPOOL_5	Bison hot spring pool	44.6	-110.9	NA	NA	fresh water	UNITED STATES	Yellowstone National Park	hot spring	NA	NA	NA	BISONMETAGENOME_LIB_BISONPOOL_5	dideoxysequencing (Sanger)	gDNA	100202	489	NA	NA	NA	NA	NA
Microbial_Initiative_in_Low_Oxygen_areas_off_Concepcion_and_Oregon	CAM_SMPL_001759 Microbial_Initiative_in_Low_Oxygen_areas_off_Concepcion_and_Oregon	0	0.0266667	0.933333	0.0133333	0	0	0	0	0	0	0	0.0133333	metagenome	NA	NA	0.2	20	NA	21 Sept 2009 5 m transcriptome	NA	NA	2009-09-21	2009-09-21	SurfaceSep21.2009	NA	CAM_BM_001803	SH-70 (Strawberry Hill, 70 m depth)	44.25	-124.233	NA	5		UNITED STATES	Oregon Coast	marine habitat	NA	NA	NA	CAM_LIB_000929	pyrosequencing (454)	cDNA	1316128	2303	NA	NA	NA	NA	32.573
Microbial_Initiative_in_Low_Oxygen_areas_off_Concepcion_and_Oregon	CAM_SMPL_001760 Microbial_Initiative_in_Low_Oxygen_areas_off_Concepcion_and_Oregon	0	0.0116279	0.965116	0	0	0	0	0	0	0	0	0.0232558	metagenome	NA	NA	0.2	20	NA	21 Sept 2009 DCM transcriptome	NA	NA	2009-09-21	2009-09-21	DCMSep21.2009	NA	CAM_BM_001804	SH-70 (Strawberry Hill, 70 m depth)	44.25	-124.233	NA	25		UNITED STATES	Oregon Coast	marine habitat	NA	NA	NA	CAM_LIB_000930	pyrosequencing (454)	cDNA	1051363	2304	NA	NA	NA	NA	33.2494
Microbial_Initiative_in_Low_Oxygen_areas_off_Concepcion_and_Oregon	CAM_SMPL_002265 Microbial_Initiative_in_Low_Oxygen_areas_off_Concepcion_and_Oregon	0	0	0.818182	0	0	0	0	0.0909091	0	0	0	0.0909091	metagenome	NA	NA	NA	NA	NA	MLC03 85 m	NA	NA	2009-03-24	2009-03-24	MLC03 85 m	NA	CAM_BM_002285	Station 18	-36.513	-73.129	NA	84	Coastal station off Concepcion, Chile	CHILE	Eastern Subtropical South Pacific	marine habitat	NA	NA	NA	CAM_LIB_001030	pyrosequencing (454)	cDNA	169963	2769	NA	NA	NA	NA	34.6
Microbial_Initiative_in_Low_Oxygen_areas_off_Concepcion_and_Oregon	CAM_SMPL_001767 Microbial_Initiative_in_Low_Oxygen_areas_off_Concepcion_and_Oregon	0	0	0.835821	0	0.119403	0.0149254	0	0	0	0	0	0.0298507	metagenome	NA	NA	0.2	20	NA	10 Aug 2010 5 m transcriptome	NA	NA	2010-08-10	2010-08-10	SurfaceAug10.2010	NA	CAM_BM_001811	SH-70 (Strawberry Hill, 70 m depth)	44.25	-124.233	NA	5		UNITED STATES	Oregon Coast	marine habitat	NA	NA	NA	CAM_LIB_000937	pyrosequencing (454)	cDNA	1609259	2311	NA	NA	NA	NA	33.475
Microbial_Initiative_in_Low_Oxygen_areas_off_Concepcion_and_Oregon	CAM_SMPL_001768 Microbial_Initiative_in_Low_Oxygen_areas_off_Concepcion_and_Oregon	0	0	0.941176	0	0	0	0	0	0	0	0	0.0588235	metagenome	NA	NA	0.2	20	NA	10 Aug 2010 DCM transcriptome	NA	NA	2010-08-10	2010-08-10	DCMAug10.2010	NA	CAM_BM_001812	SH-70 (Strawberry Hill, 70 m depth)	44.25	-124.233	NA	11		UNITED STATES	Oregon Coast	marine habitat	NA	NA	NA	CAM_LIB_000938	pyrosequencing (454)	cDNA	1392631	2312	NA	NA	NA	NA	33.586
Microbial_Initiative_in_Low_Oxygen_areas_off_Concepcion_and_Oregon	CAM_SMPL_001743 Microbial_Initiative_in_Low_Oxygen_areas_off_Concepcion_and_Oregon	0	0.0103093	0.878007	0	0.0996564	0.00171821	0	0	0.00171821	0	0	0.00515464	metagenome	NA	NA	0.2	20	NA	21 Sept 2009 5 m metagenome	NA	NA	2009-09-21	2009-09-21	SurfaceSep21.2009	NA	CAM_BM_001803	SH-70 (Strawberry Hill, 70 m depth)	44.25	-124.233	NA	5		UNITED STATES	Oregon Coast	marine habitat	NA	NA	NA	CAM_LIB_000913	pyrosequencing (454)	gDNA	1404702	2303	NA	NA	NA	NA	32.573
Microbial_Initiative_in_Low_Oxygen_areas_off_Concepcion_and_Oregon	CAM_SMPL_001751 Microbial_Initiative_in_Low_Oxygen_areas_off_Concepcion_and_Oregon	0	0.00139762	0.954577	0.00209644	0.0300489	0.00349406	0	0.00139762	0.00279525	0	0	0.00139762	metagenome	NA	NA	0.2	20	NA	10 Aug 2010 5 m metagenome	NA	NA	2010-08-10	2010-08-10	SurfaceAug10.2010	NA	CAM_BM_001811	SH-70 (Strawberry Hill, 70 m depth)	44.25	-124.233	NA	5		UNITED STATES	Oregon Coast	marine habitat	NA	NA	NA	CAM_LIB_000921	pyrosequencing (454)	gDNA	1455276	2311	NA	NA	NA	NA	33.475
Microbial_Initiative_in_Low_Oxygen_areas_off_Concepcion_and_Oregon	CAM_SMPL_001755 Microbial_Initiative_in_Low_Oxygen_areas_off_Concepcion_and_Oregon	0	0	0.894737	0	0.0701754	0	0	0	0	0	0	0.0175439	metagenome	NA	NA	0.2	20	NA	30 July 2009 5 m transcriptome	NA	NA	2009-07-30	2009-07-30	SurfaceJuly30.2009	NA	CAM_BM_001799	SH-70 (Strawberry Hill, 70 m depth)	44.25	-124.233	NA	5		UNITED STATES	Oregon Coast	marine habitat	NA	NA	NA	CAM_LIB_000925	pyrosequencing (454)	cDNA	1239319	2299	NA	NA	NA	NA	33.821
Microbial_Initiative_in_Low_Oxygen_areas_off_Concepcion_and_Oregon	CAM_SMPL_002277 Microbial_Initiative_in_Low_Oxygen_areas_off_Concepcion_and_Oregon	0	0.027027	0.558559	0.027027	0.153153	0	0	0	0.00900901	0	0	0.225225	metagenome	NA	NA	NA	NA	NA	MLC23 85 m	NA	NA	2011-03-30	2011-03-30	MLC23 85 m	NA	CAM_BM_002297	Station 18	-36.513	-73.129	NA	85	Coastal station off Concepcion, Chile	CHILE	Eastern Subtropical South Pacific	marine habitat	NA	NA	NA	CAM_LIB_001042	pyrosequencing (454)	cDNA	1043068	2781	NA	NA	NA	NA	34.65
Microbial_Initiative_in_Low_Oxygen_areas_off_Concepcion_and_Oregon	CAM_SMPL_001764 Microbial_Initiative_in_Low_Oxygen_areas_off_Concepcion_and_Oregon	0	0	0.956522	0.0144928	0.0289855	0	0	0	0	0	0	0	metagenome	NA	NA	0.2	20	NA	14 Apr 2010 DCM transcriptome	NA	NA	2010-04-14	2010-04-14	DCMApr9.2010	NA	CAM_BM_001808	SH-70 (Strawberry Hill, 70 m depth)	44.25	-124.233	NA	25		UNITED STATES	Oregon Coast	marine habitat	NA	NA	NA	CAM_LIB_000934	pyrosequencing (454)	cDNA	1151325	2308	NA	NA	NA	NA	32.471
Microbial_Initiative_in_Low_Oxygen_areas_off_Concepcion_and_Oregon	CAM_SMPL_001744 Microbial_Initiative_in_Low_Oxygen_areas_off_Concepcion_and_Oregon	0	0.00174825	0.972028	0	0.00699301	0.00874126	0	0	0	0	0	0.0104895	metagenome	NA	NA	0.2	20	NA	21 Sept 2009 DCM metagenome	NA	NA	2009-09-21	2009-09-21	DCMSep21.2009	NA	CAM_BM_001804	SH-70 (Strawberry Hill, 70 m depth)	44.25	-124.233	NA	25		UNITED STATES	Oregon Coast	marine habitat	NA	NA	NA	CAM_LIB_000914	pyrosequencing (454)	gDNA	1318255	2304	NA	NA	NA	NA	33.2494
Microbial_Initiative_in_Low_Oxygen_areas_off_Concepcion_and_Oregon	CAM_SMPL_001763 Microbial_Initiative_in_Low_Oxygen_areas_off_Concepcion_and_Oregon	0	0	0.929825	0.0175439	0	0	0	0	0.0175439	0	0	0.0175439	metagenome	NA	NA	0.2	20	NA	14 Apr 2010 5 m transcriptome	NA	NA	2010-04-14	2010-04-14	SurfceApr9.2010	NA	CAM_BM_001807	SH-70 (Strawberry Hill, 70 m depth)	44.25	-124.233	NA	5		UNITED STATES	Oregon Coast	marine habitat	NA	NA	NA	CAM_LIB_000933	pyrosequencing (454)	cDNA	1130422	2307	NA	NA	NA	NA	31.785
Microbial_Initiative_in_Low_Oxygen_areas_off_Concepcion_and_Oregon	CAM_SMPL_001748 Microbial_Initiative_in_Low_Oxygen_areas_off_Concepcion_and_Oregon	0	0.0036036	0.962162	0.00900901	0.00540541	0.0018018	0	0.0018018	0.0018018	0	0	0.00720721	metagenome	NA	NA	0.2	20	NA	14 Apr 2010 DCM metagenome	NA	NA	2010-04-14	2010-04-14	DCMApr9.2010	NA	CAM_BM_001808	SH-70 (Strawberry Hill, 70 m depth)	44.25	-124.233	NA	25		UNITED STATES	Oregon Coast	marine habitat	NA	NA	NA	CAM_LIB_000918	pyrosequencing (454)	gDNA	874053	2308	NA	NA	NA	NA	32.471
Microbial_Initiative_in_Low_Oxygen_areas_off_Concepcion_and_Oregon	CAM_SMPL_001761 Microbial_Initiative_in_Low_Oxygen_areas_off_Concepcion_and_Oregon	0	0.0306748	0.95092	0	0.00613497	0	0	0	0	0	0.00613497	0.00613497	metagenome	NA	NA	0.2	20	NA	21 Sept 2009 Meso transcriptome	NA	NA	2009-09-21	2009-09-21	BBLTranSep21.2009	NA	CAM_BM_001805	SH-70 (Strawberry Hill, 70 m depth)	44.25	-124.233	NA	50		UNITED STATES	Oregon Coast	marine habitat	NA	NA	NA	CAM_LIB_000931	pyrosequencing (454)	cDNA	1177996	2305	NA	NA	NA	NA	33.4407
Monterey_Bay_Microbial_Study	MONTEREYBAY_SMPL_MB2001JD115_1 Monterey_Bay_Microbial_Study	0	0	0.985714	0	0.00714286	0	0	0.00714286	0	0	0	0	metagenome	NA	NA	0.2	NA	MB2001JD115_1	MONTEREYBAY_SMPL_MB2001JD115_1	NA	NA	2001-04-25	2001-04-25	MONTEREYBAY_SITE_MB2001JD115_1	NA	MONTEREYBAY_SITE_MB2001JD115_1	Monterey Bay, California	36.7469	-122.022	NA	0	Coastal water	UNITED STATES	USA	saline water	NA	NA	NA	MONTEREYBAY_LIB_MB2001JD115_1	pyrosequencing (454)	gDNA	189435	NA	NA	NA	NA	NA	NA
Monterey_Bay_Microbial_Study	MONTEREYBAY_SMPL_MB2001JD115_2 Monterey_Bay_Microbial_Study	0	0.00775194	0.945736	0	0.0310078	0	0	0	0	0	0	0.0155039	metagenome	NA	NA	0.2	NA	MB2001JD115_2	MONTEREYBAY_SMPL_MB2001JD115_2	NA	NA	2001-04-25	2001-04-25	MONTEREYBAY_SITE_MB2001JD115_2	NA	MONTEREYBAY_SITE_MB2001JD115_2	Monterey Bay, California	36.7469	-122.022	NA	0	Coastal water	UNITED STATES	USA	saline water	NA	NA	NA	MONTEREYBAY_LIB_MB2001JD115_2	pyrosequencing (454)	gDNA	176036	NA	NA	NA	NA	NA	NA
Monterey_Bay_transect_CN207_sampling_sites	CAM_S_638 Monterey_Bay_transect_CN207_sampling_sites	0	0.724138	0.227586	0	0	0	0	0.00689655	0.0206897	0	0	0.00689655	metagenome	NA	NA	0.8	3	NA	hw8a	NA	NA	2007-10-10 07:00:00	2007-10-10 07:00:00	hw8a	NA	CAM_BM_638	Station 67-70	36.1325	-123.494	NA	10	mesotrophic	NA	NA	marine habitat	NA	NA	NA	CAM_LIB_hw8a	pyrosequencing (454)	gDNA	524390	NA	NA	NA	NA	NA	NA
Monterey_Bay_transect_CN207_sampling_sites	CAM_S_639 Monterey_Bay_transect_CN207_sampling_sites	0	0.583333	0.25	0	0	0	0	0	0.0833333	0	0	0	metagenome	NA	NA	3	20	NA	hw9a	NA	NA	2007-10-10 07:00:00	2007-10-10 07:00:00	hw9a	NA	CAM_BM_639	Station 67-70	36.1325	-123.494	NA	10	mesotrophic	NA	NA	marine habitat	NA	NA	NA	CAM_LIB_hw9a	pyrosequencing (454)	gDNA	472893	NA	NA	NA	NA	NA	NA
Monterey_Bay_transect_CN207_sampling_sites	CAM_S_642 Monterey_Bay_transect_CN207_sampling_sites	0	0.666667	0.166667	0	0	0.0833333	0	0	0	0	0	0	metagenome	NA	NA	3	20	NA	hw12a	NA	NA	2007-10-06 07:00:00	2007-10-06 07:00:00	hw11a	NA	CAM_BM_642	Station 67-155	33.3331	-129.436	NA	5	Open Ocean, Surface	NA	NA	marine habitat	NA	NA	NA	CAM_LIB_hw12a	pyrosequencing (454)	gDNA	343412	NA	NA	NA	NA	NA	NA
Monterey_Bay_transect_CN207_sampling_sites	CAM_S_641 Monterey_Bay_transect_CN207_sampling_sites	0	0.731481	0.194444	0	0	0	0	0	0.00925926	0	0	0.00925926	metagenome	NA	NA	0.8	3	NA	hw11a	NA	NA	2007-10-06 07:00:00	2007-10-06 07:00:00	hw11a	NA	CAM_BM_641	Station 67-155	33.3331	-129.436	NA	5	Open Ocean, Surface	NA	NA	marine habitat	NA	NA	NA	CAM_LIB_hw11a	pyrosequencing (454)	gDNA	307877	NA	NA	NA	NA	NA	NA
Monterey_Bay_transect_CN207_sampling_sites	CAM_S_636 Monterey_Bay_transect_CN207_sampling_sites	0	0.111111	0.5	0	0.0555556	0.333333	0	0	0	0	0	0	metagenome	NA	NA	3	20	NA	hw6a	NA	NA	2007-10-10 07:00:00	2007-10-10 07:00:00	hw6a	NA	CAM_BM_636	Station H3	36.7444	-122.022	NA	5	Coastal	NA	NA	marine habitat	NA	NA	NA	CAM_LIB_hw6a	pyrosequencing (454)	gDNA	363003	NA	NA	NA	NA	NA	NA
Monterey_Bay_transect_CN207_sampling_sites	CAM_S_632 Monterey_Bay_transect_CN207_sampling_sites	0	0.905172	0.0344828	0.00862069	0	0.00862069	0	0	0.00862069	0	0	0	metagenome	NA	NA	0.8	3	NA	hw2a	NA	NA	2007-10-06 07:00:00	2007-10-06 07:00:00	hw2a	NA	CAM_BM_632	Station 67-155	33.3331	-129.436	NA	81	Open Ocean, DCM	NA	NA	marine habitat	NA	NA	NA	CAM_LIB_hw2a	pyrosequencing (454)	gDNA	302166	NA	NA	NA	NA	NA	NA
Monterey_Bay_transect_CN207_sampling_sites	CAM_S_640 Monterey_Bay_transect_CN207_sampling_sites	0	0.713781	0.257951	0.00706714	0.0106007	0	0	0	0	0	0	0.00706714	metagenome	NA	NA	0.1	0.8	NA	hw10a	NA	NA	2007-10-06 07:00:00	2007-10-06 07:00:00	hw10a	NA	CAM_BM_640	Station 67-155	33.3331	-129.436	NA	5	Open Ocean, Surface	NA	NA	marine habitat	NA	NA	NA	CAM_LIB_hw10a	pyrosequencing (454)	gDNA	403975	NA	NA	NA	NA	NA	NA
North_Atlantic_Spring_Bloom	BATS_SMPL_174-1 North_Atlantic_Spring_Bloom	0	0.175824	0.758242	0.021978	0	0.010989	0	0	0.021978	0	0	0	metagenome	NA	NA	NA	NA	BATS-174-1	BATS_SMPL_174-1	NA	NA	2003-03-21	2003-03-21	BATS_SITE_174-1	NA	BATS_SITE_174-1	Sargasso Sea	31.7061	-64.2119	NA	4857	Ocean Gyre		North Atlantic Spring Bloom	saline water	NA	NA	NA	BATS_LIB_174-1	pyrosequencing (454)	gDNA	257471	NA	NA	NA	NA	NA	NA
North_Atlantic_Spring_Bloom	BATS_SMPL_174-2 North_Atlantic_Spring_Bloom	0	0.18	0.78	0.02	0	0.01	0	0	0.01	0	0	0	metagenome	NA	NA	NA	NA	BATS-174-2	BATS_SMPL_174-2	NA	NA	2003-03-21	2003-03-21	BATS_SITE_174-2	NA	BATS_SITE_174-2	Sargasso Sea	31.7061	-64.2119	NA	4857	Ocean Gyre		North Atlantic Spring Bloom	saline water	NA	NA	NA	BATS_LIB_174-2	pyrosequencing (454)	gDNA	288735	NA	NA	NA	NA	NA	NA
North_Atlantic_Spring_Bloom	BATS_SMPL_179-2 North_Atlantic_Spring_Bloom	0	0.4	0.575	0	0	0	0	0	0	0	0	0	metagenome	NA	NA	NA	NA	BATS-179-2	BATS_SMPL_179-2	NA	NA	2003-08-12	2003-08-12	BATS_SITE_179-2	NA	BATS_SITE_179-2	Sargasso Sea	31.66	-64.155	NA	2687	Ocean Gyre		North Atlantic Spring Bloom	saline water	NA	NA	NA	BATS_LIB_179-2	pyrosequencing (454)	gDNA	277763	NA	NA	NA	NA	NA	NA
North_Pacific_metagenomes_from_Monterey_Bay	CAM_SMPL_001777 North_Pacific_metagenomes_from_Monterey_Bay	0	0.307692	0.538462	0	0	0	0	0	0	0	0	0	metagenome	27.5	L	0.8	3	NA	155surf_42	NA	NA	2009-10-06 11:11:00	2009-10-06 11:11:00	NA	NA	CAM_BM_001817	155surf_42	33.2867	-128.577	NA	NA	NA	UNITED STATES	NA	marine habitat	NA	NA	NA	CAM_LIB_000943	pyrosequencing (454)	cDNA	1452050	2317	NA	NA	NA	NA	33.196
North_Pacific_metagenomes_from_Monterey_Bay	CAM_SMPL_001776 North_Pacific_metagenomes_from_Monterey_Bay	0	0.266667	0.366667	0	0.0333333	0.233333	0	0.0333333	0	0	0	0	metagenome	27.5	L	0.8	3	NA	70surf_102	NA	NA	2009-10-11	2009-10-11	NA	NA	CAM_BM_001816	70surf_102	36.1258	-122.51	NA	NA	NA	UNITED STATES	NA	marine habitat	NA	NA	NA	CAM_LIB_000942	pyrosequencing (454)	cDNA	1378548	2316	NA	NA	NA	NA	33.196
North_Pacific_metagenomes_from_Monterey_Bay	CAM_SMPL_001775 North_Pacific_metagenomes_from_Monterey_Bay	0	0.222222	0.311111	0.0222222	0	0.222222	0.0222222	0.0222222	0.0444444	0	0	0	metagenome	23.3	L	0.8	3	NA	H3surf_11	NA	NA	2009-10-02	2009-10-02	NA	NA	CAM_BM_001815	H3surf_11	36.74	-120.98	NA	NA	NA	UNITED STATES	NA	marine habitat	NA	NA	NA	CAM_LIB_000941	pyrosequencing (454)	cDNA	1466832	2315	NA	NA	NA	NA	33.484
Santa_Pola_Saltern_19_Percent	CAM_SMPL_003205 Santa_Pola_Saltern_19_Percent	0	0	0.170111	0.00794913	0.0286169	0	0	0.785374	0	0	0	0.00158983	metagenome	NA	NA	NA	NA	NA	SS19	NA	NA	NA	NA	SS19	NA	CAM_BM_003240	Santa_Pola_19_Percent	-0.6	38.2	NA	NA	NA	SPAIN	NA	aquatic habitat	NA	NA	NA	CAM_LIB_002014	pyrosequencing (454)	gDNA	1315302	3685	NA	NA	NA	NA	19
Santa_Pola_Saltern_37_percent	CAM_SMPL_003207 Santa_Pola_Saltern_37_percent	0	0	0	0	0.00232378	0	0	0.996127	0	0	0	0.00154919	metagenome	NA	NA	NA	NA	NA	SS37	NA	NA	NA	NA	SS37	NA	CAM_BM_003242	Santa_Pola_37_percent	-0.6	38.2	NA	NA	NA	SPAIN	NA	aquatic habitat	NA	NA	NA	CAM_LIB_002016	pyrosequencing (454)	gDNA	740760	3687	NA	NA	NA	NA	37
Surface_Water_Marine_Microbial_Community_Gene_Expression	GENEEXPRESSION_SMPL_TA_20179 Surface_Water_Marine_Microbial_Community_Gene_Expression	0	0.833333	0.166667	0	0	0	0	0	0	0	0	0	metagenome	NA	NA	0.2	5	TA_20179 - North Atlantic Tropical Gyre	GENEEXPRESSION_SMPL_TA_20179	NA	NA	2006-07-07 20:30:00	2006-07-07 20:30:00	GENEEXPRESSION_SITE_TA_20179	NA	GENEEXPRESSION_SITE_TA_20179	North Atlantic Tropical Gyre	15.0342	-31.9511	NA	5	Open Ocean	UNITED STATES	NA	saline water	NA	NA	NA	GENEEXPRESSION_LIB_TA_20179	pyrosequencing (454)	cDNA	113423	302	NA	5	NA	NA	36.3339
Surface_Water_Marine_Microbial_Community_Gene_Expression	GENEEXPRESSION_SMPL_S_20154 Surface_Water_Marine_Microbial_Community_Gene_Expression	0	0.895833	0.09375	0.0104167	0	0	0	0	0	0	0	0	metagenome	NA	NA	0.2	5	S_20154 - West Tropical Atlantic Province	GENEEXPRESSION_SMPL_S_20154	NA	NA	2006-06-27 08:30:00	2006-06-27 08:30:00	GENEEXPRESSION_SITE_S_20154	NA	GENEEXPRESSION_SITE_S_20154	West Tropical Atlantic Province	12.2836	-56.1181	NA	5	Open Ocean	UNITED STATES	NA	saline water	NA	NA	NA	GENEEXPRESSION_LIB_S_20154	pyrosequencing (454)	cDNA	87743	303	NA	5	NA	NA	33.0329
Surface_Water_Marine_Microbial_Community_Gene_Expression	GENEEXPRESSION_SMPL_S_20162 Surface_Water_Marine_Microbial_Community_Gene_Expression	0	0.859649	0.122807	0	0	0	0	0	0	0	0	0.0175439	metagenome	NA	NA	0.2	5	S_20162 - North Atlantic Tropical Gyre	GENEEXPRESSION_SMPL_S_20162	NA	NA	2006-07-07 20:30:00	2006-07-07 20:30:00	GENEEXPRESSION_SITE_S_20162	NA	GENEEXPRESSION_SITE_S_20162	North Atlantic Tropical Gyre	15.0342	-31.9511	NA	5	Open Ocean	UNITED STATES	NA	saline water	NA	NA	NA	GENEEXPRESSION_LIB_S_20162	pyrosequencing (454)	cDNA	70138	304	NA	5	NA	NA	36.3339
Surface_Water_Marine_Microbial_Community_Gene_Expression	GENEEXPRESSION_SMPL_TA_34840 Surface_Water_Marine_Microbial_Community_Gene_Expression	0	0.866667	0.133333	0	0	0	0	0	0	0	0	0	metagenome	NA	NA	0.2	5	TA_34840 - West Tropical Atlantic Province	GENEEXPRESSION_SMPL_TA_34840	NA	NA	2006-07-05	2006-07-05	GENEEXPRESSION_SITE_TA_34840	NA	GENEEXPRESSION_SITE_TA_34840	West Tropical Atlantic Province	12.0011	-40.1022	NA	5	Open Ocean	UNITED STATES	NA	saline water	NA	NA	NA	GENEEXPRESSION_LIB_TA_34840	pyrosequencing (454)	cDNA	111638	310	NA	5	NA	NA	36.4268
Surface_Water_Marine_Microbial_Community_Gene_Expression	GENEEXPRESSION_SMPL_TA_34877 Surface_Water_Marine_Microbial_Community_Gene_Expression	0	0.969697	0.030303	0	0	0	0	0	0	0	0	0	metagenome	NA	NA	0.2	5	TA_34877 - South Pacific Subtropical Gyre	GENEEXPRESSION_SMPL_TA_34877	NA	NA	2007-03-18 22:30:00	2007-03-18 22:30:00	GENEEXPRESSION_SITE_TA_34877	NA	GENEEXPRESSION_SITE_TA_34877	South Pacific Subtropical Gyre	-15.0508	155.017	NA	5	Open Ocean	UNITED STATES	NA	saline water	NA	NA	NA	GENEEXPRESSION_LIB_TA_34877	pyrosequencing (454)	cDNA	114751	312	NA	0	NA	NA	34.4396
Western_Channel_Observatory_Microbial_Metagenomic_Study	WESTERNCHANNELOMM_SMPL_155-APR_DAY Western_Channel_Observatory_Microbial_Metagenomic_Study	0	0.0157068	0.623037	0	0	0	0	0	0	0	0	0.361257	metagenome	NA	NA	0.22	NA	Apr Day cDNA	WESTERNCHANNELOMM_SMPL_155-APR_DAY	NA	NA	2008-04-22 16:00:00	2008-04-22 16:00:00	WESTERNCHANNELOMM_SITE_155-APR_DAY	NA	WESTERNCHANNELOMM_SITE_155-APR_DAY	Western Channel	50.2517	-4.20889	NA	2	saline water	UNITED KINGDOM	NA	saline water	NA	NA	NA	WESTERNCHANNELOMM_LIB_155-APR_DAY	pyrosequencing (454)	cDNA	213056	453	NA	2	NA	NA	35.12
Western_Channel_Observatory_Microbial_Metagenomic_Study	WESTERNCHANNELOMM_SMPL_APR_DAY_PF Western_Channel_Observatory_Microbial_Metagenomic_Study	0	0	0.983271	0.00185874	0.00557621	0	0	0	0	0	0	0.00557621	metagenome	NA	NA	0.22	NA	Apr Day prefilter gDNA	WESTERNCHANNELOMM_SMPL_APR_DAY_PF	NA	NA	2008-04-22 16:00:00	2008-04-22 16:00:00	WESTERNCHANNELOMM_SITE_APR_DAY_PF	NA	WESTERNCHANNELOMM_SITE_APR_DAY_PF	Western Channel	50.2517	-4.20889	NA	2	saline water	UNITED KINGDOM	NA	saline water	NA	NA	NA	WESTERNCHANNELOMM_LIB_APR_DAY_PF	pyrosequencing (454)	gDNA	637801	456	NA	2	NA	NA	35.12
Yellowstone_Lake_Genetic_and_Gene_Diversity_in_a_Freshwater_Lake	CAM_SMPL_001052 Yellowstone_Lake_Genetic_and_Gene_Diversity_in_a_Freshwater_Lake	0	0	0.104839	0	0.016129	0	0.00806452	0	0.016129	0	0	0	metagenome	NA	NA	NA	NA	NA	348S: Inflated Plain Vent Streamer	NA	410657	NA	NA	348S: Inflated Plain Vent Streamer	NA	CAM_BM_001137	NA	44.5333	-110.35	NA	30	hot spring	UNITED STATES	Yellowstone lakes, USA	hot spring	NA	NA	NA	CAM_LIB_000283	pyrosequencing (454)	gDNA	482563	1773	NA	NA	NA	NA	NA
Yellowstone_Lake_Genetic_and_Gene_Diversity_in_a_Freshwater_Lake	CAM_SMPL_001076 Yellowstone_Lake_Genetic_and_Gene_Diversity_in_a_Freshwater_Lake	0	0.0444444	0.6	0.0444444	0.0666667	0	0	0.0222222	0.111111	0	0	0.0444444	metagenome	NA	NA	NA	NA	NA	355: Southeast Arm	NA	410657	NA	NA	355: Southeast Arm	NA	CAM_BM_001143	NA	NA	NA	NA	NA					NA	NA	NA	CAM_LIB_000307	pyrosequencing (454)	gDNA	601329	1779	NA	NA	NA	NA	NA
Yellowstone_Lake_Genetic_and_Gene_Diversity_in_a_Freshwater_Lake	CAM_SMPL_001080 Yellowstone_Lake_Genetic_and_Gene_Diversity_in_a_Freshwater_Lake	0	0.268657	0.328358	0.208955	0	0	0	0.0298507	0.149254	0	0	0	metagenome	NA	NA	NA	NA	NA	347: Inflated Plain Photic	NA	410657	NA	NA	347: Inflated Plain Photic	NA	CAM_BM_001136	NA	NA	NA	NA	NA					NA	NA	NA	CAM_LIB_000311	pyrosequencing (454)	gDNA	509389	1772	NA	NA	NA	NA	NA
Yellowstone_Lake_Genetic_and_Gene_Diversity_in_a_Freshwater_Lake	CAM_SMPL_001067 Yellowstone_Lake_Genetic_and_Gene_Diversity_in_a_Freshwater_Lake	0	0.0980392	0.313725	0.196078	0.0980392	0.0392157	0	0	0.254902	0	0	0	metagenome	NA	NA	NA	NA	NA	354: Southeast Arm	NA	410657	NA	NA	354: Southeast Arm	NA	CAM_BM_001142	NA	44.3667	-110.267	NA	14.1	hot spring	UNITED STATES	Yellowstone lakes, USA	hot spring	NA	NA	NA	CAM_LIB_000298	pyrosequencing (454)	gDNA	550823	1778	NA	NA	NA	NA	NA
Yellowstone_Lake_Genetic_and_Gene_Diversity_in_a_Freshwater_Lake	CAM_SMPL_001055 Yellowstone_Lake_Genetic_and_Gene_Diversity_in_a_Freshwater_Lake	0	0.714286	0.047619	0.0952381	0.0952381	0	0	0	0	0	0	0	metagenome	NA	NA	3	NA	NA	355a: Southeast Arm (3.0 micron filter)	NA	410657	NA	NA	355: Southeast Arm	NA	CAM_BM_001143	NA	NA	NA	NA	NA					NA	NA	NA	CAM_LIB_000286	pyrosequencing (454)	gDNA	526420	1779	NA	NA	NA	NA	NA
Yellowstone_Lake_Genetic_and_Gene_Diversity_in_a_Freshwater_Lake	CAM_SMPL_001068 Yellowstone_Lake_Genetic_and_Gene_Diversity_in_a_Freshwater_Lake	0	0.0384615	0.692308	0.230769	0	0	0	0	0.0384615	0	0	0	metagenome	NA	NA	NA	NA	NA	355: Southeast Arm	NA	410657	NA	NA	355: Southeast Arm	NA	CAM_BM_001143	NA	NA	NA	NA	NA					NA	NA	NA	CAM_LIB_000299	pyrosequencing (454)	gDNA	420663	1779	NA	NA	NA	NA	NA
Yellowstone_Lake_Genetic_and_Gene_Diversity_in_a_Freshwater_Lake	CAM_SMPL_001069 Yellowstone_Lake_Genetic_and_Gene_Diversity_in_a_Freshwater_Lake	0	0.003367	0.919192	0.043771	0.00673401	0	0	0.003367	0.010101	0	0	0.003367	metagenome	NA	NA	NA	NA	NA	364: West Thumb Cone Vent	NA	410657	NA	NA	364: West Thumb Cone Vent	NA	CAM_BM_001146	NA	44.4	-110.55	NA	26.1	hot spring	UNITED STATES	Yellowstone lakes, USA	hot spring	NA	NA	NA	CAM_LIB_000300	pyrosequencing (454)	gDNA	525718	1782	NA	NA	NA	NA	NA
Yellowstone_Lake_Genetic_and_Gene_Diversity_in_a_Freshwater_Lake	CAM_SMPL_001077 Yellowstone_Lake_Genetic_and_Gene_Diversity_in_a_Freshwater_Lake	0	0.284314	0.313725	0.147059	0.0294118	0	0.0196078	0.0196078	0.107843	0	0	0.0196078	metagenome	NA	NA	NA	NA	NA	359: Inflated Plain Vent	NA	410657	NA	NA	359: Inflated Plain Vent	NA	CAM_BM_001144	NA	44.5333	-110.35	NA	33.6	hot spring	UNITED STATES	Yellowstone lakes, USA	hot spring	NA	NA	NA	CAM_LIB_000308	pyrosequencing (454)	gDNA	560694	1780	NA	NA	NA	NA	NA
Yellowstone_Lake_Genetic_and_Gene_Diversity_in_a_Freshwater_Lake	CAM_SMPL_001056 Yellowstone_Lake_Genetic_and_Gene_Diversity_in_a_Freshwater_Lake	0	0.679654	0.212121	0.0519481	0.004329	0.004329	0.004329	0.012987	0.00865801	0	0	0.012987	metagenome	NA	NA	0.8	NA	NA	355b: Southeast Arm (0.8 micron filter)	NA	410657	NA	NA	355: Southeast Arm	NA	CAM_BM_001143	NA	NA	NA	NA	NA					NA	NA	NA	CAM_LIB_000287	pyrosequencing (454)	gDNA	587042	1779	NA	NA	NA	NA	NA
Yellowstone_Lake_Genetic_and_Gene_Diversity_in_a_Freshwater_Lake	CAM_SMPL_001058 Yellowstone_Lake_Genetic_and_Gene_Diversity_in_a_Freshwater_Lake	0	0.111111	0.422222	0.288889	0	0	0.0888889	0	0.0222222	0	0	0	metagenome	NA	NA	NA	NA	NA	333: West Thumb Otter Vent	NA	410657	NA	NA	333: West Thumb Otter Vent	NA	CAM_BM_001132	NA	NA	NA	NA	NA					NA	NA	NA	CAM_LIB_000289	pyrosequencing (454)	gDNA	449431	NA	NA	NA	NA	NA	NA
Yellowstone_Lake_Genetic_and_Gene_Diversity_in_a_Freshwater_Lake	CAM_SMPL_001085 Yellowstone_Lake_Genetic_and_Gene_Diversity_in_a_Freshwater_Lake	0	0	0.912281	0.00877193	0.00877193	0	0	0.00877193	0.00877193	0	0	0	metagenome	NA	NA	NA	NA	NA	359S: Inflated Plain Vent Streamer	NA	410657	NA	NA	359: Inflated Plain Vent	NA	CAM_BM_001144	NA	44.5333	-110.35	NA	33.6	hot spring	UNITED STATES	Yellowstone lakes, USA	hot spring	NA	NA	NA	CAM_LIB_000316	pyrosequencing (454)	gDNA	504251	1780	NA	NA	NA	NA	NA
Yellowstone_Lake_Genetic_and_Gene_Diversity_in_a_Freshwater_Lake	CAM_SMPL_001054 Yellowstone_Lake_Genetic_and_Gene_Diversity_in_a_Freshwater_Lake	0	0.206897	0.5	0.172414	0	0	0.0172414	0	0.0517241	0	0	0	metagenome	NA	NA	NA	NA	NA	355: Southeast Arm	NA	410657	NA	NA	355: Southeast Arm	NA	CAM_BM_001143	NA	NA	NA	NA	NA					NA	NA	NA	CAM_LIB_000285	pyrosequencing (454)	gDNA	580556	1779	NA	NA	NA	NA	NA
Yellowstone_Lake_Genetic_and_Gene_Diversity_in_a_Freshwater_Lake	CAM_SMPL_001057 Yellowstone_Lake_Genetic_and_Gene_Diversity_in_a_Freshwater_Lake	0	0.166667	0.52381	0.166667	0.0238095	0	0	0.0238095	0.0714286	0	0	0.0238095	metagenome	NA	NA	NA	NA	NA	328: Inflated Plain Mixing	NA	410657	NA	NA	328: Inflated Plain Mixing	NA	CAM_BM_001131	NA	NA	NA	NA	NA					NA	NA	NA	CAM_LIB_000288	pyrosequencing (454)	gDNA	582620	NA	NA	NA	NA	NA	NA
Yellowstone_Lake_Genetic_and_Gene_Diversity_in_a_Freshwater_Lake	CAM_SMPL_001078 Yellowstone_Lake_Genetic_and_Gene_Diversity_in_a_Freshwater_Lake	0	0	0.789916	0	0.00840336	0	0	0	0.00840336	0	0	0.0672269	metagenome	NA	NA	NA	NA	NA	359: Inflated Plain Vent	NA	410657	NA	NA	359: Inflated Plain Vent	NA	CAM_BM_001144	NA	44.5333	-110.35	NA	33.6	hot spring	UNITED STATES	Yellowstone lakes, USA	hot spring	NA	NA	NA	CAM_LIB_000309	pyrosequencing (454)	gDNA	649315	1780	NA	NA	NA	NA	NA
Yellowstone_Lake_Genetic_and_Gene_Diversity_in_a_Freshwater_Lake	CAM_SMPL_001053 Yellowstone_Lake_Genetic_and_Gene_Diversity_in_a_Freshwater_Lake	0	0.013986	0.482517	0.020979	0.034965	0.034965	0.020979	0.167832	0.146853	0	0	0	metagenome	NA	NA	NA	NA	NA	349S: Mary Bay Vent Streamer	NA	410657	NA	NA	349S: Mary Bay Vent Streamer	NA	CAM_BM_001138	NA	44.5333	-110.3	NA	50.5	hot spring	UNITED STATES	Yellowstone lakes, USA	hot spring	NA	NA	NA	CAM_LIB_000284	pyrosequencing (454)	gDNA	486633	1774	NA	NA	NA	NA	NA
Yellowstone_Lake_Genetic_and_Gene_Diversity_in_a_Freshwater_Lake	CAM_SMPL_001050 Yellowstone_Lake_Genetic_and_Gene_Diversity_in_a_Freshwater_Lake	0	0.483333	0.25	0.116667	0	0.0333333	0	0	0.0666667	0	0	0.0166667	metagenome	NA	NA	3	NA	NA	347a: Inflated Plain Photic (3.0 micron filter)	NA	410657	NA	NA	347: Inflated Plain Photic	NA	CAM_BM_001136	NA	NA	NA	NA	NA					NA	NA	NA	CAM_LIB_000281	pyrosequencing (454)	gDNA	422632	1772	NA	NA	NA	NA	NA
Yellowstone_National_Park_Octopus_Mushroom_Hot_Springs_Metagenome	YELLOWSTONE_SMPL_20719 Yellowstone_National_Park_Octopus_Mushroom_Hot_Springs_Metagenome	0	1	0	0	0	0	0	0	0	0	0	0	metagenome	NA	NA	NA	NA	Mushroom Springs Mat Core B	YELLOWSTONE_SMPL_20719	NA	NA	2003-10-02	2003-10-02	YELLOWSTONE_SITE_20719	NA	YELLOWSTONE_SITE_20719	Yellowstone National Park	NA	NA	NA	NA	hot springs	UNITED STATES	NA	hot spring	NA	NA	NA	YELLOWSTONE_LIB_20719	dideoxysequencing (Sanger)	gDNA	2708	409	NA	NA	NA	NA	NA
Yellowstone_National_Park_Octopus_Mushroom_Hot_Springs_Metagenome	YELLOWSTONE_SMPL_20723 Yellowstone_National_Park_Octopus_Mushroom_Hot_Springs_Metagenome	0	1	0	0	0	0	0	0	0	0	0	0	metagenome	NA	NA	NA	NA	Mushroom Springs Mat Core F	YELLOWSTONE_SMPL_20723	NA	NA	2003-10-02	2003-10-02	YELLOWSTONE_SITE_20723	NA	YELLOWSTONE_SITE_20723	Yellowstone National Park	NA	NA	NA	NA	hot springs	UNITED STATES	NA	hot spring	NA	NA	NA	YELLOWSTONE_LIB_20723	dideoxysequencing (Sanger)	gDNA	6521	411	NA	NA	NA	NA	NA
Yellowstone_National_Park_Octopus_Mushroom_Hot_Springs_Metagenome	YELLOWSTONE_SMPL_20725 Yellowstone_National_Park_Octopus_Mushroom_Hot_Springs_Metagenome	0	1	0	0	0	0	0	0	0	0	0	0	metagenome	NA	NA	NA	NA	Octopus Springs Mat Core F	YELLOWSTONE_SMPL_20725	NA	NA	2004-11-05	2004-11-05	YELLOWSTONE_SITE_20725	NA	YELLOWSTONE_SITE_20725	Yellowstone National Park	NA	NA	NA	NA	hot springs	UNITED STATES	NA	hot spring	NA	NA	NA	YELLOWSTONE_LIB_20725	dideoxysequencing (Sanger)	gDNA	19124	412	NA	NA	NA	NA	NA
[truncated: 14 more columns]
